# Supplementary material for: Super-resolution neural networks improve the spatiotemporal resolution of adaptive MRI-guided radiation therapy
Source: Commun Med (Lond). 2024 Apr 4;4:64. doi: 10.1038/s43856-024-00489-9 (PMC10994938; doi:10.1038/s43856-024-00489-9)
Supplement: Supplementary file 3 — Supplementary Data 1 [file 43856_2024_489_MOESM3_ESM.xlsx]

## Sheet: figure_2_T1w
subject	nearest_nrmse	bicubic_nrmse	edsr_nrmse	nearest_ssim	bicubic_ssim	edsr_ssim		Paired T-Test Results	p-value
0	0.120817	0.122772	0.099454	0.663157	0.685255	0.859817		NRMSE
1	0.181045	0.182762	0.166411	0.574697	0.597841	0.758683		nearest / EDSR	0
2	0.0669091	0.0676747	0.0350193	0.739979	0.759018	0.919991		nearest / bicubic	1.92258e-46
3	0.158491	0.159868	0.146352	0.62194	0.641769	0.800666		EDSR / bicubic	0
4	0.113511	0.114147	0.093813	0.657495	0.677798	0.860582		SSIM
5	0.119604	0.122007	0.0997128	0.647037	0.66939	0.853686		nearest / EDSR	0
6	0.130683	0.131812	0.115557	0.609281	0.632308	0.819237		nearest / bicubic	0
7	0.129035	0.130728	0.1103	0.640244	0.66435	0.829759		EDSR / bicubic	0
8	0.0978561	0.0993509	0.0745534	0.658308	0.679975	0.867154
9	0.0819714	0.0831546	0.0504372	0.683564	0.703515	0.895103
10	0.145444	0.146603	0.126957	0.617542	0.640752	0.821824
11	0.112803	0.113318	0.0902929	0.65502	0.677053	0.867205
12	0.101349	0.100284	0.0729422	0.660701	0.682851	0.876466
13	0.0752235	0.0764047	0.0453397	0.716208	0.735123	0.909318
14	0.108655	0.110977	0.091374	0.664132	0.684117	0.853291
15	0.0803342	0.0797977	0.0567227	0.694246	0.712968	0.886261
16	0.0865601	0.0884858	0.0629067	0.678285	0.693406	0.877495
17	0.101756	0.103378	0.0818345	0.694832	0.713572	0.871588
18	0.0904639	0.0906425	0.0720725	0.727658	0.747207	0.893074
19	0.0865341	0.088368	0.0586529	0.679891	0.698171	0.888763
20	0.104176	0.105551	0.0845127	0.68872	0.707354	0.868529
21	0.0819665	0.0820294	0.0533091	0.726869	0.746187	0.905484
22	0.0874771	0.0887907	0.0611139	0.716807	0.732506	0.902754
23	0.0805125	0.0815337	0.047483	0.700318	0.720006	0.90444
24	0.0809362	0.0813827	0.0440847	0.718283	0.73686	0.902761
25	0.134808	0.138286	0.121284	0.740829	0.759668	0.901253
26	0.0978009	0.098146	0.0729605	0.672045	0.693064	0.881866
27	0.0669607	0.0666354	0.0316241	0.764867	0.78353	0.942172
28	0.0858434	0.0861917	0.0615735	0.711634	0.727795	0.891371
29	0.104365	0.105297	0.0810026	0.654359	0.676806	0.868873
30	0.104858	0.106976	0.0851577	0.666107	0.687525	0.864406
31	0.109778	0.110763	0.0892294	0.64486	0.663224	0.857755
32	0.110163	0.112845	0.090889	0.632901	0.651673	0.844465
33	0.0870514	0.08817	0.0659573	0.713245	0.731214	0.887027
34	0.0923193	0.0929614	0.0651197	0.674608	0.692169	0.887468
35	0.0763082	0.0757939	0.0460872	0.705072	0.727832	0.902556
36	0.0848549	0.0860835	0.0571211	0.686206	0.704677	0.895406
37	0.0831187	0.0840556	0.0564884	0.688033	0.70437	0.888197
38	0.082289	0.0826561	0.0561891	0.715181	0.736341	0.901402
39	0.101397	0.101699	0.0756743	0.668157	0.690006	0.879737
40	0.134635	0.134456	0.118201	0.621931	0.644415	0.82528
41	0.085411	0.0841756	0.0554304	0.693633	0.717901	0.89533
42	0.0680819	0.0701078	0.0350192	0.709935	0.725975	0.904864
43	0.0828713	0.0831488	0.0539139	0.692262	0.70858	0.895058
44	0.0864588	0.08573	0.0525424	0.700289	0.720574	0.900128
45	0.15844	0.162134	0.143208	0.589801	0.611037	0.790843
46	0.0808601	0.082671	0.0571971	0.697611	0.715753	0.878481
47	0.08531	0.0853715	0.0564809	0.688165	0.706661	0.890678
48	0.130878	0.13239	0.115341	0.627577	0.648924	0.827915
49	0.12904	0.130114	0.11	0.627696	0.651196	0.838339
50	0.0684253	0.0701945	0.0407642	0.753083	0.769382	0.922204
51	0.0687824	0.0682099	0.0355756	0.723314	0.741854	0.911269
52	0.071243	0.0720754	0.0391126	0.721786	0.739324	0.908149
53	0.0775976	0.0786014	0.0450809	0.726282	0.743616	0.905601
54	0.0914666	0.0923489	0.0662339	0.668767	0.687972	0.88145
55	0.0823185	0.0834191	0.0576184	0.740695	0.759081	0.90883
56	0.0915	0.0923919	0.0671731	0.662335	0.68445	0.872327
57	0.0847438	0.085851	0.0577954	0.694815	0.711669	0.893866
58	0.153446	0.154981	0.140152	0.582056	0.60394	0.786351
59	0.115436	0.116561	0.0956775	0.650262	0.671251	0.858309
60	0.0839008	0.084973	0.0585761	0.681613	0.700687	0.880534
61	0.126824	0.127479	0.1107	0.63846	0.659403	0.835457
62	0.0746573	0.0764295	0.0415545	0.743494	0.761543	0.917884
63	0.133758	0.135468	0.117384	0.638414	0.659279	0.826154
64	0.117928	0.118642	0.101527	0.62585	0.646708	0.822417
65	0.0903094	0.0916839	0.0622682	0.701728	0.721422	0.895974
66	0.0893158	0.0899838	0.0630387	0.709992	0.728368	0.88977
67	0.100098	0.101201	0.0769583	0.667138	0.688705	0.874624
68	0.105587	0.105511	0.0878744	0.668931	0.686782	0.840132
69	0.101301	0.100351	0.0738642	0.653343	0.673908	0.865746
70	0.104256	0.104713	0.0845329	0.700648	0.719111	0.876387
71	0.121057	0.121365	0.107308	0.683597	0.702869	0.864075
72	0.136257	0.138486	0.122083	0.642009	0.660282	0.816524
73	0.100167	0.104019	0.0788877	0.682768	0.700128	0.875311
74	0.0760202	0.077288	0.0430562	0.724688	0.742924	0.912018
75	0.0932743	0.0945279	0.0658612	0.68264	0.703345	0.885816
76	0.0756141	0.0771867	0.0453878	0.712655	0.730552	0.892442
77	0.0970838	0.0985964	0.0720115	0.672787	0.692441	0.8816
78	0.109866	0.110291	0.0856098	0.667414	0.688645	0.864966
79	0.0858557	0.0872469	0.0569861	0.725066	0.743216	0.907358
80	0.117471	0.118707	0.0999453	0.654771	0.67566	0.851163
81	0.0928646	0.0931477	0.0672791	0.686933	0.706174	0.884966
82	0.100018	0.101463	0.0782519	0.690631	0.710131	0.874547
83	0.0685009	0.0699666	0.0439529	0.74039	0.756749	0.90839
84	0.106752	0.108271	0.0871178	0.670108	0.690989	0.8682
85	0.0930949	0.0941805	0.0655859	0.679569	0.698287	0.872871
86	0.101362	0.101942	0.0777004	0.66897	0.688106	0.872624
87	0.087093	0.0855682	0.0611574	0.696316	0.715724	0.893669
88	0.0892841	0.0917876	0.0667648	0.679425	0.700236	0.874782
89	0.0591838	0.0562581	0.035737	0.764987	0.779464	0.929774
90	0.105401	0.105307	0.0814518	0.652143	0.673217	0.867539
91	0.0790367	0.0782886	0.0445128	0.711445	0.730623	0.898933
92	0.0652013	0.0689887	0.0324516	0.766114	0.780669	0.920638
93	0.0755546	0.077759	0.0322702	0.746421	0.764725	0.937856
94	0.0793975	0.0814081	0.0528279	0.694726	0.71657	0.89214
95	0.0756963	0.0771203	0.0516028	0.752578	0.769685	0.914077
96	0.0647285	0.0645074	0.0333876	0.722084	0.739257	0.905397
97	0.116445	0.117125	0.0982257	0.663984	0.67976	0.849304
98	0.090179	0.0910438	0.060499	0.674754	0.693406	0.888188
99	0.0832921	0.0849492	0.0628607	0.777584	0.796383	0.939481
100	0.0735501	0.0747819	0.0393629	0.709278	0.7276	0.904947
101	0.0790965	0.0796483	0.046202	0.683081	0.70251	0.890706
102	0.0775492	0.0777783	0.0488456	0.715848	0.735276	0.897425
103	0.0927868	0.0940749	0.0661465	0.695538	0.714449	0.888418
104	0.0762463	0.0773398	0.039439	0.708903	0.726661	0.902683
105	0.0731075	0.0743389	0.0476733	0.731892	0.748006	0.897358
106	0.0733338	0.0747323	0.0395138	0.710521	0.730761	0.905909
107	0.0928366	0.0941385	0.069315	0.696938	0.718216	0.889119
108	0.0921135	0.0924652	0.0681529	0.688369	0.708571	0.8891
109	0.0990804	0.0982675	0.0744044	0.680545	0.702309	0.881934
110	0.0869623	0.088358	0.0620344	0.70586	0.723549	0.892783
111	0.0679136	0.0677082	0.0344015	0.730324	0.748275	0.915439
112	0.0854438	0.0880261	0.0612571	0.716081	0.733597	0.885286
113	0.114464	0.115277	0.0986356	0.67669	0.696815	0.848459
114	0.104488	0.104199	0.0845182	0.675821	0.696635	0.864339
115	0.0758318	0.0771277	0.0429366	0.700208	0.718114	0.906696
116	0.0698429	0.073457	0.0423249	0.742133	0.756246	0.90489
117	0.0859177	0.0868864	0.0604982	0.678284	0.70186	0.883419
118	0.121559	0.122713	0.102814	0.689103	0.707066	0.866255
119	0.07892	0.078858	0.0464226	0.610781	0.626892	0.800156
120	0.117626	0.119603	0.097281	0.633869	0.653707	0.847606
121	0.0758616	0.0776031	0.0488964	0.699989	0.7182	0.89921
122	0.15527	0.156489	0.141323	0.616179	0.637141	0.808406
123	0.0941428	0.0950662	0.0778822	0.70799	0.726263	0.878389
124	0.0803857	0.0805452	0.0520361	0.720496	0.739475	0.90554
125	0.0798381	0.0780049	0.0530247	0.694151	0.713468	0.892265
126	0.115474	0.116414	0.0968295	0.6558	0.675574	0.856323
127	0.117494	0.117897	0.100018	0.649068	0.6694	0.838088
128	0.0787045	0.0766397	0.0595693	0.705759	0.72577	0.883983
129	0.0785367	0.0787112	0.0421817	0.743507	0.764753	0.927581
130	0.0905249	0.0911464	0.0657123	0.691024	0.712654	0.892162
131	0.08592	0.0848917	0.0561029	0.688979	0.709848	0.897517
132	0.0729344	0.0725605	0.0414754	0.700283	0.720093	0.902333
133	0.0764991	0.0804559	0.0402357	0.704158	0.720506	0.905439
134	0.0884737	0.0901366	0.0619157	0.696135	0.71524	0.894339
135	0.0848824	0.0876011	0.0606103	0.702243	0.719438	0.888365
136	0.170518	0.171934	0.156608	0.589748	0.609089	0.814125
137	0.0782825	0.079995	0.0528077	0.718227	0.73516	0.89859
138	0.0782052	0.0800131	0.0479082	0.718217	0.737075	0.903752
139	0.0680887	0.0695907	0.0390429	0.719429	0.73654	0.906135
140	0.0758886	0.0744343	0.0470994	0.702787	0.722645	0.900205
141	0.0733091	0.0733293	0.0446646	0.726124	0.743252	0.909883
142	0.169015	0.170556	0.152705	0.587561	0.60873	0.787183
143	0.121041	0.122763	0.105818	0.659574	0.676627	0.836387
144	0.110359	0.11199	0.0877367	0.664169	0.683707	0.864575
145	0.104617	0.106611	0.0822799	0.667933	0.686997	0.872704
146	0.0761276	0.0770281	0.0481736	0.704598	0.723377	0.895776
147	0.0756099	0.0781658	0.0429437	0.686551	0.707183	0.88975
148	0.103679	0.105436	0.082624	0.691724	0.711319	0.870057
149	0.158913	0.160416	0.145307	0.626838	0.645821	0.795799
150	0.16217	0.163611	0.146486	0.608461	0.62924	0.819112
151	0.223711	0.226553	0.212438	0.531569	0.5493	0.660343
152	0.108269	0.10812	0.0948683	0.636687	0.658328	0.825775
153	0.130581	0.131857	0.114823	0.635542	0.656962	0.810206
154	0.122797	0.123962	0.106253	0.647566	0.670416	0.828499
155	0.104646	0.105977	0.0831642	0.677075	0.699521	0.857285
156	0.090688	0.0917194	0.0650675	0.708232	0.72762	0.890886
157	0.103601	0.105388	0.0813546	0.637019	0.65756	0.850322
158	0.0966648	0.0961775	0.0703565	0.686234	0.706691	0.885496
159	0.154743	0.155044	0.138842	0.624645	0.645503	0.82116
160	0.133482	0.134389	0.10754	0.655477	0.679569	0.878171
161	0.105597	0.106111	0.08588	0.669498	0.689433	0.857862
162	0.0807358	0.0793094	0.0548432	0.716575	0.734095	0.906626
163	0.0712842	0.0716189	0.0454484	0.750712	0.765568	0.909634
164	0.104683	0.104016	0.0806574	0.664378	0.685626	0.875338
165	0.103643	0.104382	0.0785058	0.680566	0.700491	0.876612
166	0.0918115	0.0923651	0.0675705	0.682131	0.702276	0.878545
167	0.0958566	0.0958733	0.0750276	0.678197	0.696933	0.879557
168	0.122558	0.123428	0.101058	0.64409	0.663994	0.841962
169	0.0918186	0.0933915	0.0655978	0.677992	0.69794	0.883609
170	0.143856	0.144128	0.123304	0.609191	0.631083	0.82503
171	0.0891549	0.0903915	0.0614941	0.685365	0.705997	0.8802
172	0.136242	0.137191	0.122441	0.608946	0.628904	0.799037
173	0.132158	0.132994	0.114594	0.605254	0.62585	0.820526
174	0.0954722	0.0969522	0.0719512	0.666011	0.687673	0.870127
175	0.0864475	0.0869978	0.0617494	0.703864	0.720829	0.891334
176	0.141668	0.142869	0.127458	0.639147	0.658214	0.816124
177	0.0711328	0.0742243	0.0395533	0.74397	0.761536	0.916519
178	0.111705	0.112975	0.0932321	0.683249	0.702756	0.81779
179	0.298608	0.302182	0.289113	0.439865	0.459866	0.570101
180	0.0818866	0.0839927	0.052195	0.695972	0.715598	0.898363
181	0.149205	0.151664	0.129872	0.634426	0.654596	0.841668
182	0.070402	0.070843	0.0402008	0.741168	0.757589	0.915887
183	0.0806508	0.0811648	0.0496872	0.689058	0.709443	0.905068
184	0.0711835	0.0719666	0.035929	0.721986	0.739437	0.898336
185	0.0859523	0.0860351	0.0508929	0.707421	0.72742	0.908436
186	0.0823551	0.0828917	0.0565697	0.725444	0.74334	0.902223
187	0.0895475	0.0915042	0.0634873	0.694075	0.712616	0.893352
188	0.0893774	0.0889429	0.0653268	0.710949	0.729786	0.893034
189	0.104563	0.106435	0.0830113	0.658573	0.678215	0.857746
190	0.0638454	0.064464	0.0291701	0.737105	0.751712	0.912773
191	0.116974	0.117289	0.0984125	0.656775	0.67818	0.850728
192	0.0764951	0.0766434	0.0417579	0.723737	0.742574	0.905771
193	0.0877854	0.0871589	0.056525	0.702081	0.721124	0.892453
194	0.077458	0.0779727	0.0477554	0.71354	0.732618	0.90378
195	0.0743668	0.0747255	0.0456314	0.725942	0.742734	0.905101
196	0.0725498	0.0722528	0.0411955	0.723055	0.740209	0.907641
197	0.0857259	0.086262	0.0595467	0.688512	0.708604	0.893004
198	0.201208	0.202855	0.188952	0.568263	0.592645	0.756404
199	0.0758506	0.0770807	0.0539287	0.717486	0.735148	0.89979
200	0.131088	0.133148	0.112086	0.623331	0.645084	0.837427
201	0.0947257	0.0948091	0.0680549	0.685203	0.704445	0.883091
202	0.0977341	0.0976418	0.0691782	0.664427	0.685488	0.882552
203	0.0926229	0.0936091	0.0674423	0.690531	0.710636	0.892767
204	0.0719259	0.0737552	0.040321	0.731077	0.746373	0.905883
205	0.150979	0.151766	0.136942	0.609975	0.634202	0.800732
206	0.0779232	0.0789071	0.0473818	0.726733	0.74634	0.904754
207	0.166617	0.168767	0.154256	0.601122	0.619384	0.786215
208	0.107193	0.107468	0.0840531	0.679664	0.701952	0.87181
209	0.0854721	0.0870498	0.0629126	0.702414	0.721321	0.890937
210	0.0939897	0.0937258	0.0683628	0.672249	0.693906	0.88
211	0.113431	0.11511	0.0968761	0.66055	0.679017	0.841556
212	0.0814372	0.082165	0.0484801	0.709997	0.728937	0.905532
213	0.0786019	0.0809257	0.0474627	0.701739	0.720621	0.896193
214	0.0859891	0.0858842	0.0615687	0.693307	0.714279	0.88872
215	0.104778	0.104966	0.0811887	0.689079	0.708468	0.877863
216	0.0765446	0.0768936	0.0514872	0.702197	0.722593	0.898036
217	0.0878717	0.0870476	0.0632128	0.716901	0.737113	0.88937
218	0.0956275	0.0941271	0.0720596	0.697038	0.71467	0.859644
219	0.129178	0.130201	0.109672	0.62718	0.648598	0.83046
220	0.086302	0.0868526	0.0600354	0.707797	0.725593	0.890524
221	0.0808818	0.081502	0.0506866	0.721193	0.737118	0.899862
222	0.0683813	0.0663895	0.0455666	0.735402	0.751341	0.90265
223	0.117445	0.118721	0.0982387	0.671752	0.690415	0.853733
224	0.0794532	0.0785435	0.0568207	0.704179	0.723424	0.896436
225	0.0925903	0.0925491	0.0632896	0.666623	0.688091	0.883695
226	0.0747214	0.0755908	0.0451648	0.738943	0.756618	0.912848
227	0.154741	0.157022	0.141599	0.623348	0.643742	0.809791
228	0.155234	0.156793	0.140089	0.587344	0.612287	0.796862
229	0.131909	0.132834	0.116563	0.641771	0.659216	0.823745
230	0.0920914	0.0925026	0.0735676	0.700119	0.716269	0.874097
231	0.0982118	0.0983345	0.0770779	0.686506	0.704748	0.870267
232	0.0689818	0.0699678	0.0319659	0.722603	0.738348	0.903655
233	0.1103	0.11285	0.0888971	0.654745	0.675883	0.858673
234	0.103326	0.103717	0.0858813	0.691687	0.709976	0.872007
235	0.160995	0.161354	0.140916	0.613007	0.633606	0.836723
236	0.136274	0.137579	0.119367	0.615578	0.635742	0.821131
237	0.111887	0.111545	0.093615	0.64772	0.667846	0.838367
238	0.0846361	0.0855897	0.0624578	0.703459	0.720481	0.892511
239	0.103139	0.103997	0.0829418	0.653679	0.675075	0.857214
240	0.0796214	0.0792991	0.0478433	0.707506	0.726142	0.900647
241	0.137032	0.139419	0.115984	0.63566	0.655067	0.836807
242	0.0906391	0.0903246	0.0634802	0.695923	0.715133	0.885401
243	0.136878	0.138292	0.120454	0.617842	0.637544	0.818428
244	0.109503	0.109423	0.0830942	0.656912	0.677011	0.857957
245	0.0889051	0.0898104	0.0639113	0.672164	0.691729	0.881118
246	0.208504	0.210236	0.192974	0.568351	0.586969	0.780934
247	0.118494	0.119276	0.0986052	0.654677	0.675084	0.855532
248	0.0999406	0.101121	0.082503	0.708977	0.726404	0.880105
249	0.0982464	0.0988183	0.0695195	0.68266	0.705468	0.88392
250	0.141262	0.142059	0.124717	0.619042	0.641355	0.811475
251	0.102187	0.102405	0.0760233	0.676502	0.698668	0.882444
252	0.107616	0.108154	0.0844579	0.62804	0.652359	0.847483
253	0.0914261	0.0922561	0.0642246	0.680446	0.703167	0.890774
254	0.0619907	0.0643957	0.0298494	0.7603	0.776584	0.922832
255	0.113543	0.11521	0.0957399	0.686424	0.703519	0.860591
256	0.0956657	0.0982985	0.072105	0.672469	0.692085	0.869268
257	0.116137	0.118024	0.0949573	0.650099	0.672671	0.861024
258	0.0936171	0.0930974	0.0653741	0.690873	0.710435	0.887502
259	0.082573	0.084365	0.0532127	0.703599	0.721774	0.894747
260	0.0830283	0.0844733	0.0593245	0.706682	0.725065	0.889174
261	0.0873306	0.0875333	0.0586411	0.667638	0.687168	0.890084
262	0.085073	0.0851126	0.0600866	0.686271	0.704789	0.891408
263	0.084012	0.0838536	0.0602104	0.723385	0.741501	0.901381
264	0.0831791	0.0832955	0.0570703	0.698858	0.7151	0.889819
265	0.0794377	0.0793507	0.0468547	0.716187	0.736056	0.907295
266	0.0833945	0.0841049	0.0586466	0.715022	0.734226	0.888847
267	0.0866171	0.0877862	0.0579393	0.702954	0.720558	0.892793
268	0.0902039	0.0912783	0.0644091	0.700749	0.723201	0.892977
269	0.114116	0.115459	0.0970428	0.656027	0.675238	0.841528
270	0.0886107	0.0888309	0.0616261	0.68977	0.709062	0.893189
271	0.082932	0.082945	0.0564861	0.689119	0.707552	0.894723
272	0.0702653	0.0732405	0.0361082	0.759071	0.774834	0.929244
273	0.0960173	0.0967479	0.0685249	0.657819	0.681	0.873525
274	0.0770917	0.0780751	0.0483539	0.702204	0.719361	0.894363
275	0.106718	0.108146	0.0862335	0.6738	0.695293	0.870625
276	0.0960951	0.0977603	0.0727707	0.666295	0.688779	0.87145
277	0.0746558	0.0731606	0.0422785	0.728352	0.747314	0.912432
278	0.0755525	0.0739768	0.0448544	0.713239	0.731287	0.904484
279	0.0737752	0.0756166	0.0386346	0.717006	0.735639	0.920769
280	0.0824659	0.0819356	0.0585418	0.683995	0.705733	0.888496
281	0.0789871	0.0786583	0.0495691	0.699992	0.719516	0.895838
282	0.072824	0.073266	0.0414452	0.71481	0.732217	0.91963
283	0.0742755	0.0736279	0.0512923	0.719174	0.739513	0.892615
284	0.0790247	0.0805653	0.0512132	0.715636	0.734091	0.901507
285	0.0919065	0.092209	0.0667292	0.67086	0.69106	0.874537
286	0.251528	0.253799	0.238554	0.517512	0.534927	0.73479
287	0.130525	0.129787	0.11339	0.601339	0.620265	0.806627
288	0.0730205	0.0737433	0.0458854	0.760804	0.780533	0.928027
289	0.0739331	0.0749842	0.0434919	0.729949	0.747448	0.913106
290	0.115886	0.117561	0.0992385	0.653587	0.673052	0.846228
291	0.0681584	0.0660775	0.0416841	0.721662	0.734868	0.875671
292	0.134506	0.135192	0.113615	0.648098	0.671457	0.870767
293	0.0982568	0.0995627	0.0694753	0.682378	0.70182	0.889234
294	0.0817503	0.0822515	0.0543532	0.696091	0.715629	0.899932
295	0.129572	0.130404	0.111781	0.643656	0.667534	0.8431
296	0.0910638	0.0931419	0.061586	0.712566	0.732534	0.912265
297	0.168805	0.171531	0.150155	0.601596	0.622025	0.821444
298	0.092936	0.0966488	0.0686299	0.707853	0.72821	0.885126
299	0.0849894	0.0856613	0.059668	0.693821	0.712461	0.880412
300	0.0804328	0.082455	0.0500296	0.691369	0.709919	0.896204
301	0.0709127	0.0717167	0.0440409	0.715521	0.729989	0.903791
302	0.0799772	0.0804075	0.0547099	0.722156	0.740339	0.89649
303	0.112202	0.112113	0.0941783	0.657746	0.679368	0.855724
304	0.0898144	0.0908567	0.0612104	0.686178	0.703846	0.892131
305	0.0734802	0.075187	0.0424029	0.73841	0.755205	0.911426
306	0.0767786	0.0787466	0.0459065	0.719254	0.737484	0.902112
307	0.082486	0.0822285	0.0615731	0.695096	0.715489	0.879586
308	0.0663743	0.065566	0.0372017	0.766679	0.787024	0.935662
309	0.0538309	0.0533276	0.0234697	0.770695	0.787945	0.924871
310	0.0800715	0.0794767	0.0522156	0.707452	0.724504	0.884737
311	0.0764892	0.0761243	0.0447295	0.703093	0.722456	0.908456
312	0.0726319	0.0727624	0.040474	0.711211	0.728781	0.90957
313	0.118359	0.12012	0.100792	0.642724	0.662431	0.845689
314	0.0899966	0.091226	0.0669563	0.713898	0.732521	0.889806
315	0.0926337	0.0937934	0.069754	0.684606	0.704584	0.881662
316	0.0635991	0.0628199	0.0333498	0.737298	0.752559	0.911505
317	0.0652383	0.0663413	0.0279708	0.762149	0.779912	0.9412
318	0.0724364	0.0734174	0.0397515	0.736708	0.755036	0.920616
319	0.103151	0.102163	0.0808264	0.68319	0.704854	0.880695
320	0.0761785	0.0767185	0.0431294	0.709334	0.725628	0.892085
321	0.18939	0.192997	0.172685	0.586629	0.608826	0.772762
322	0.0784392	0.0811014	0.052736	0.710671	0.728256	0.896879
323	0.0771809	0.0765549	0.0482698	0.710791	0.729334	0.898832
324	0.0871328	0.085741	0.0675578	0.689037	0.70757	0.861573
325	0.0777246	0.0781564	0.0460293	0.721499	0.741319	0.928307
326	0.0907646	0.0902785	0.0655674	0.71622	0.736751	0.911553
327	0.106202	0.108281	0.0850714	0.643527	0.663526	0.85981
328	0.103854	0.104577	0.0813699	0.672101	0.69145	0.863455
329	0.0794305	0.0783565	0.0515802	0.706263	0.724338	0.900594
330	0.105036	0.106051	0.0825726	0.732359	0.750831	0.906865
331	0.0934187	0.0933584	0.0688881	0.693557	0.713545	0.88427
332	0.0842039	0.0827666	0.0555591	0.728061	0.748872	0.918254
333	0.07277	0.0711673	0.0465133	0.738317	0.755557	0.907959
334	0.0808507	0.0807894	0.0552072	0.70795	0.727145	0.904175
335	0.0736869	0.0754127	0.0462017	0.735903	0.752279	0.907256
336	0.0789574	0.0799259	0.0516241	0.700693	0.719424	0.894323
337	0.0855575	0.0856215	0.0571428	0.674819	0.694889	0.884226
338	0.0878059	0.0900636	0.0589997	0.718894	0.740226	0.892102
339	0.0958801	0.096519	0.0719711	0.701258	0.719896	0.885976
340	0.0931892	0.0958335	0.0592451	0.691279	0.70957	0.889426
341	0.117172	0.117983	0.105849	0.666095	0.678255	0.820149
342	0.0997581	0.0994251	0.0826232	0.672555	0.693117	0.852214
343	0.0881088	0.0890665	0.0670288	0.691559	0.708332	0.879515
344	0.135427	0.135992	0.118146	0.623262	0.645488	0.829807
345	0.0912508	0.0920568	0.0675404	0.665016	0.688342	0.87133
346	0.0842981	0.0871518	0.0514849	0.737676	0.760039	0.933066
347	0.112818	0.113537	0.0904717	0.645077	0.666494	0.849906
348	0.0886357	0.0893112	0.0596045	0.65631	0.676868	0.869003
349	0.116084	0.116346	0.0966507	0.654433	0.674932	0.855761
350	0.0943253	0.0957664	0.0731081	0.703282	0.723369	0.885455
351	0.0801594	0.0813492	0.0491398	0.693849	0.710561	0.894216
352	0.103144	0.10335	0.0708581	0.659804	0.675545	0.862681
353	0.0937603	0.0934428	0.0679835	0.675847	0.694933	0.885561
354	0.0775768	0.0793801	0.0489845	0.718047	0.736352	0.905917
355	0.0777903	0.0779617	0.0434272	0.701806	0.72164	0.900378
356	0.0819192	0.0813155	0.0470251	0.611279	0.628694	0.818992
357	0.0747629	0.0748373	0.0442489	0.699137	0.717401	0.90289
358	0.0932396	0.094689	0.0656699	0.699418	0.719147	0.852135
359	0.0912212	0.0925656	0.0676598	0.690286	0.710046	0.888358
360	0.093676	0.0935277	0.0667595	0.686187	0.706266	0.88665
361	0.0694269	0.0686953	0.0388702	0.723357	0.739923	0.905002
362	0.0869691	0.0875933	0.0621067	0.700373	0.718838	0.89336
363	0.0813652	0.0812745	0.0499591	0.711587	0.73071	0.90434
364	0.0995577	0.100096	0.07711	0.677371	0.697031	0.874437
365	0.195933	0.198151	0.180625	0.580582	0.599485	0.790891
366	0.10952	0.110231	0.0861426	0.662531	0.683756	0.868724
367	0.0915378	0.0921221	0.0667712	0.678108	0.699324	0.884414
368	0.0808467	0.081111	0.0508685	0.7224	0.742019	0.909448
369	0.0807777	0.0811485	0.0542241	0.695222	0.714124	0.892384
370	0.114261	0.116528	0.0935492	0.639706	0.65831	0.849112
371	0.0754656	0.0757555	0.0423726	0.729036	0.746642	0.911286
372	0.0757258	0.0744127	0.0448349	0.728738	0.749015	0.914832
373	0.0837432	0.0851576	0.0589692	0.70864	0.72691	0.888829
374	0.102823	0.10254	0.0825495	0.685125	0.704313	0.877781
375	0.110441	0.111405	0.09107	0.662941	0.683177	0.864222
376	0.0866674	0.0853618	0.0558211	0.682975	0.705232	0.892072
377	0.0673504	0.0667754	0.0328948	0.732076	0.74935	0.916097
378	0.0998121	0.101539	0.0803225	0.672625	0.691527	0.860553
379	0.0779495	0.0772521	0.0475611	0.695258	0.716177	0.901074
380	0.0706103	0.0703092	0.0412005	0.72317	0.742018	0.906092
381	0.0834213	0.0843944	0.0599738	0.708472	0.725094	0.882858
382	0.0967751	0.0977036	0.0747823	0.677196	0.696751	0.874345
383	0.158764	0.160381	0.144243	0.612007	0.632165	0.797522
384	0.0960682	0.0957304	0.0746611	0.680118	0.701311	0.874552
385	0.0980174	0.0986302	0.0741358	0.686629	0.706903	0.881438
386	0.135987	0.137143	0.112979	0.5266	0.5477	0.751002
387	0.124603	0.12576	0.109523	0.567377	0.587326	0.759332
388	0.0893581	0.0893358	0.0648482	0.674271	0.69652	0.875661
389	0.08842	0.0881291	0.058862	0.672076	0.692746	0.886795
390	0.0914543	0.0903945	0.0643767	0.693635	0.713169	0.895866
391	0.0782138	0.079124	0.0477287	0.733082	0.752765	0.912258
392	0.0880376	0.0882775	0.0620997	0.730068	0.751864	0.902703
393	0.110871	0.111326	0.091452	0.656746	0.678014	0.850307
394	0.0803928	0.0806318	0.0448403	0.689613	0.708789	0.898833
395	0.0812041	0.0813987	0.0486582	0.68939	0.70905	0.900337
396	0.0835657	0.0847341	0.0549264	0.712365	0.731904	0.890208
397	0.0705881	0.0719332	0.0391993	0.734107	0.750723	0.916137
398	0.0849749	0.0852506	0.0579331	0.679141	0.696972	0.887086
399	0.0754317	0.073461	0.0425016	0.714368	0.731829	0.897446
400	0.0752181	0.0752439	0.0270622	0.742604	0.759267	0.940756
401	0.0813169	0.0821891	0.0457167	0.746295	0.762847	0.912438
402	0.0860422	0.0860797	0.0586767	0.686201	0.703483	0.895329
403	0.0988707	0.0998991	0.0772298	0.677606	0.695784	0.870428
404	0.0931653	0.0926448	0.0724467	0.70369	0.722494	0.889183
405	0.0740804	0.0729631	0.0374132	0.71178	0.73169	0.913524
406	0.0792041	0.0804784	0.0517916	0.709812	0.726146	0.903597
407	0.110701	0.111664	0.0903752	0.67573	0.695673	0.862556
408	0.0860725	0.0866363	0.0632357	0.710456	0.728717	0.888415
409	0.161217	0.16297	0.14538	0.594775	0.616069	0.815638
410	0.104194	0.106386	0.0789511	0.650479	0.670826	0.868775
411	0.0765947	0.0758539	0.0498896	0.712867	0.730531	0.901091
412	0.0719661	0.0710689	0.0422878	0.717773	0.732311	0.907945
413	0.126716	0.129749	0.103885	0.65487	0.674463	0.877662
414	0.0964023	0.0962645	0.0759796	0.679187	0.699007	0.871063
415	0.108585	0.109119	0.0864997	0.693882	0.715328	0.881963
416	0.130001	0.132748	0.113146	0.644036	0.660757	0.824893
417	0.110127	0.110826	0.085576	0.670094	0.690748	0.867399
418	0.0814657	0.0814194	0.0474997	0.696258	0.714424	0.901773
419	0.286474	0.289313	0.273154	0.510173	0.52747	0.705095
420	0.0866242	0.0873814	0.0640389	0.708583	0.727814	0.890887
421	0.0766244	0.0768707	0.0455482	0.697819	0.715999	0.901229
422	0.079563	0.0789989	0.0517502	0.733649	0.751222	0.901851
423	0.0751993	0.0749871	0.0486347	0.673722	0.694797	0.875054
424	0.0914655	0.0931282	0.0670584	0.681021	0.69944	0.88154
425	0.202598	0.206483	0.187208	0.579817	0.601308	0.787884
426	0.0855712	0.086051	0.0584162	0.703501	0.719755	0.886219
427	0.102809	0.103986	0.0767383	0.657725	0.677279	0.870648
428	0.0952205	0.0961454	0.0724057	0.672898	0.69121	0.875877
429	0.0809331	0.0818783	0.0505676	0.732111	0.748297	0.907121
430	0.1452	0.146234	0.130447	0.609508	0.628079	0.796812
431	0.0864033	0.0863357	0.0597769	0.711377	0.731061	0.897666
432	0.0878963	0.0884788	0.0628717	0.700734	0.719793	0.897241
433	0.0839319	0.0841226	0.0570382	0.723191	0.740991	0.899443
434	0.080321	0.0791444	0.045702	0.727134	0.746877	0.907487
435	0.0908754	0.090458	0.0675539	0.704074	0.724356	0.889187
436	0.0796461	0.0790766	0.0558977	0.741767	0.758837	0.903018
437	0.0905724	0.0894206	0.0642656	0.696299	0.71706	0.89121
438	0.160275	0.161733	0.146193	0.58515	0.604216	0.763329
439	0.091169	0.0918571	0.0694662	0.669133	0.688995	0.872816
440	0.0597275	0.0619191	0.0344263	0.745784	0.755608	0.884599
441	0.100731	0.10102	0.0741741	0.672864	0.692765	0.873387
442	0.0819587	0.0823415	0.0484343	0.693872	0.712491	0.899394
443	0.112509	0.114737	0.0896692	0.666603	0.685664	0.884062
444	0.119507	0.120109	0.102971	0.669536	0.686827	0.845828
445	0.0759693	0.0757424	0.0457158	0.715628	0.734398	0.902196
446	0.0671777	0.0650864	0.0343299	0.7248	0.743462	0.908294
447	0.0750005	0.0758227	0.0440576	0.716086	0.733578	0.907244
448	0.0791726	0.0798401	0.0473652	0.697967	0.717181	0.905643
449	0.0728863	0.0713191	0.0442946	0.730932	0.748415	0.910487
450	0.0708728	0.0735436	0.0398439	0.766369	0.782997	0.924376
451	0.0842517	0.0868037	0.0574056	0.753729	0.775137	0.920828
452	0.0741895	0.0735163	0.0414115	0.700632	0.719446	0.90389
453	0.1155	0.114484	0.096289	0.653656	0.673917	0.846884
454	0.0933665	0.0951451	0.0706605	0.687264	0.706269	0.884476
455	0.115586	0.116966	0.0958203	0.666007	0.686397	0.85494
456	0.093728	0.0927408	0.0685683	0.68146	0.702909	0.886856
457	0.0915662	0.0920263	0.0662505	0.680177	0.697554	0.882994
458	0.11123	0.111992	0.0882933	0.640633	0.662347	0.862232
459	0.0905023	0.0904856	0.0651064	0.692074	0.712338	0.891139
460	0.0776527	0.0771998	0.0414044	0.714671	0.731364	0.912669
461	0.126673	0.126742	0.108755	0.653966	0.673086	0.840393
462	0.101984	0.101849	0.0812428	0.680637	0.700587	0.872091
463	0.145458	0.146585	0.130106	0.623249	0.643904	0.816351
464	0.0877215	0.0880353	0.0595149	0.694598	0.716375	0.895392
465	0.0961645	0.0964012	0.0739196	0.685269	0.704099	0.881555
466	0.105871	0.104853	0.0831382	0.648951	0.672079	0.86576
467	0.0752486	0.0768481	0.0423503	0.694626	0.712449	0.897994
468	0.0715542	0.0704058	0.0370507	0.746029	0.76169	0.91728
469	0.0967832	0.0969947	0.0720533	0.678996	0.697808	0.880534
470	0.083978	0.0850401	0.0556026	0.68705	0.704915	0.890521
471	0.0870588	0.087357	0.0589596	0.713021	0.731649	0.901327
472	0.0798765	0.0811309	0.04715	0.728611	0.747138	0.909358
473	0.0779843	0.0766308	0.0501161	0.682231	0.697407	0.864434
474	0.0744342	0.0752702	0.0476534	0.723457	0.740599	0.911917
475	0.0754759	0.074429	0.0446641	0.709632	0.728255	0.901543
476	0.0748664	0.0767168	0.0443739	0.713975	0.730252	0.906466
477	0.0623721	0.0629019	0.0248955	0.755173	0.772604	0.931602
478	0.063793	0.0634712	0.0286735	0.753512	0.770091	0.938793
479	0.0814888	0.081931	0.0617163	0.715645	0.733673	0.906564
480	0.0608537	0.0602316	0.0302386	0.769378	0.788582	0.914412
481	0.0732624	0.073834	0.0319111	0.741171	0.7585	0.919233
482	0.0626629	0.0632488	0.024122	0.784912	0.804104	0.947584
483	0.0932882	0.0953186	0.0740289	0.70434	0.725361	0.903509
484	0.0690604	0.0694052	0.0246378	0.766104	0.783629	0.92574
485	0.11609	0.11799	0.0884626	0.690719	0.711437	0.90449
486	0.0723838	0.0736046	0.0352999	0.756974	0.774766	0.939753
487	0.0717786	0.0724454	0.0261444	0.754041	0.772304	0.939998
488	0.0818234	0.0844475	0.0434969	0.715799	0.734865	0.927042
489	0.0702771	0.0695318	0.031882	0.730492	0.748995	0.918347
490	0.136453	0.138282	0.118328	0.635636	0.656089	0.832462
491	0.156852	0.158712	0.143313	0.611873	0.630346	0.785085
492	0.0674914	0.0664696	0.0370066	0.730824	0.743993	0.878592
493	0.0873116	0.0896481	0.0583881	0.699826	0.717846	0.918072
494	0.0739474	0.0748705	0.0372357	0.732869	0.7507	0.908828
495	0.0983555	0.0988786	0.0707339	0.68554	0.706364	0.888467
496	0.0782381	0.0803025	0.032002	0.701999	0.723205	0.924031
497	0.0801782	0.0810292	0.0481812	0.629826	0.645629	0.804652
498	0.0826821	0.085804	0.056003	0.679251	0.697042	0.885171
499	0.0883475	0.0882898	0.0481226	0.727352	0.744707	0.911495
500	0.0761736	0.0765832	0.0251575	0.755532	0.775171	0.945055
501	0.118536	0.119118	0.0979325	0.656067	0.674754	0.857676
502	0.0737719	0.0743551	0.0424176	0.768162	0.784173	0.931182
503	0.0831091	0.0829798	0.0581003	0.721696	0.739962	0.905463
504	0.0840543	0.0823833	0.0600119	0.687873	0.707761	0.885142
505	0.0722211	0.0716483	0.0364698	0.759363	0.779697	0.932997
506	0.0778029	0.0782717	0.0610666	0.694687	0.706875	0.847837
507	0.0885778	0.0882518	0.0651851	0.684066	0.704302	0.884954
508	0.0634998	0.0628081	0.0248094	0.766552	0.7826	0.938793
509	0.0784032	0.0781464	0.0446196	0.712912	0.729094	0.881237
510	0.0711336	0.0708741	0.0309424	0.747858	0.766151	0.930879
511	0.0664863	0.0659686	0.0267502	0.760444	0.777621	0.93269
512	0.0872657	0.0882548	0.0585868	0.67741	0.695807	0.872691
513	0.0898707	0.0890191	0.0685095	0.694261	0.713675	0.87777
514	0.0728509	0.0734247	0.0266374	0.766836	0.782132	0.941142
515	0.0833691	0.08207	0.0487085	0.710866	0.731017	0.90671
516	0.08752	0.0905603	0.0577864	0.721437	0.740311	0.915826
517	0.078876	0.079869	0.0533021	0.712597	0.729011	0.9055
518	0.0930482	0.0928235	0.0679041	0.676131	0.695345	0.881755
519	0.0693375	0.0675818	0.0317279	0.712138	0.729649	0.910247
520	0.0763724	0.0763534	0.0471241	0.716648	0.734018	0.901498
521	0.0811052	0.0832534	0.055498	0.738628	0.757759	0.920124
522	0.0869107	0.0878286	0.0601352	0.684694	0.704819	0.887388
523	0.0655548	0.0652365	0.0349161	0.734999	0.75412	0.918232
524	0.119299	0.119727	0.0967712	0.655851	0.675682	0.871803
525	0.0678069	0.0667102	0.0402269	0.738674	0.753756	0.915835
526	0.0768265	0.0766218	0.0391589	0.708056	0.726492	0.920386
527	0.122505	0.12302	0.103771	0.679661	0.699865	0.87355
528	0.0774587	0.0764031	0.0466594	0.697524	0.716068	0.907639
529	0.0794002	0.0780728	0.0471202	0.740669	0.757064	0.92087
530	0.06465	0.0649685	0.0280469	0.754176	0.766535	0.926139
531	0.081735	0.0823139	0.0491347	0.760055	0.777256	0.930444
532	0.0722664	0.0713778	0.0380441	0.745526	0.762246	0.917656
533	0.0759526	0.0751276	0.0384126	0.715271	0.734685	0.916734
534	0.100902	0.101719	0.0786835	0.676925	0.697438	0.87217
535	0.129277	0.130747	0.106042	0.651359	0.674496	0.873533
536	0.0949847	0.0967531	0.0655731	0.683143	0.699877	0.89665
537	0.0986028	0.100328	0.0763422	0.664883	0.682515	0.873776
538	0.0764627	0.0778643	0.0287378	0.771413	0.787931	0.94686
539	0.0820706	0.0824695	0.0528907	0.682859	0.704189	0.890325
540	0.0912573	0.0923572	0.0644057	0.701086	0.72038	0.896477
541	0.0938951	0.0940604	0.0665591	0.674169	0.693235	0.886153
542	0.0761316	0.0762271	0.0486078	0.718385	0.73722	0.906977
543	0.067419	0.0667696	0.0313897	0.753763	0.772086	0.891271
544	0.0762942	0.0741162	0.0452085	0.717524	0.737512	0.902412
545	0.0791091	0.0797797	0.0508381	0.696648	0.714635	0.892322
546	0.067399	0.0664418	0.025167	0.762363	0.77995	0.942509
547	0.0660278	0.0687891	0.0372165	0.75801	0.773634	0.923418
548	0.138922	0.13978	0.120884	0.659692	0.679368	0.853337
549	0.0809232	0.0803899	0.059316	0.693978	0.713181	0.885249
550	0.078685	0.0786478	0.0458712	0.680753	0.698266	0.890658
551	0.13387	0.135326	0.116916	0.643373	0.663398	0.843186
552	0.126695	0.127065	0.109679	0.657456	0.677028	0.840405
553	0.0974879	0.0968174	0.0725728	0.648742	0.666835	0.852922
554	0.0692764	0.0704536	0.034674	0.752802	0.770488	0.930951
555	0.0888946	0.089096	0.06677	0.695754	0.712904	0.883411
556	0.0951384	0.0954772	0.079512	0.705312	0.728408	0.894838
557	0.0830424	0.0838763	0.0528345	0.727033	0.744443	0.918664
558	0.0792076	0.0796707	0.0446484	0.723921	0.742502	0.914382
559	0.0653207	0.0641071	0.0290295	0.739169	0.755402	0.920767
560	0.0894827	0.0903225	0.0598244	0.699842	0.719388	0.894851
561	0.118941	0.122305	0.104724	0.674822	0.692378	0.8728
562	0.0681795	0.0702634	0.0260394	0.790627	0.810364	0.939238
563	0.286381	0.289592	0.272766	0.480388	0.496527	0.681492
564	0.0856375	0.0847883	0.0582954	0.702393	0.721745	0.892967
565	0.0712548	0.0711399	0.0406219	0.702717	0.721336	0.904564
566	0.0750909	0.0756663	0.0437866	0.725475	0.741969	0.915502
567	0.079448	0.0796886	0.0538656	0.70099	0.717409	0.895505
568	0.0947671	0.0958215	0.0691111	0.662273	0.683643	0.880352
569	0.13938	0.141337	0.12728	0.644128	0.66891	0.795653
570	0.0832555	0.0860667	0.045691	0.74855	0.766293	0.928673
571	0.0857573	0.0861155	0.058236	0.695007	0.717283	0.892057
572	0.104144	0.105036	0.0872237	0.70652	0.729243	0.891301
573	0.0760148	0.0763651	0.0523446	0.72575	0.743711	0.905552
574	0.067948	0.0640855	0.041013	0.735799	0.744919	0.899827
575	0.11208	0.11132	0.0952111	0.63669	0.65239	0.82439
576	0.0901102	0.091012	0.0665858	0.694422	0.712995	0.884258
577	0.0858036	0.0875999	0.0619167	0.669308	0.690914	0.866341
578	0.0650565	0.0663371	0.030902	0.790278	0.805808	0.942367
579	0.0777526	0.0791444	0.0527578	0.755542	0.772015	0.927059
580	0.15843	0.160063	0.142649	0.593999	0.613453	0.795123
581	0.0927436	0.0931112	0.0723328	0.677029	0.696261	0.872666
582	0.118487	0.119506	0.0999999	0.64355	0.664567	0.849045
583	0.105284	0.106245	0.0807035	0.65302	0.674812	0.872719
584	0.0706069	0.0710535	0.0360189	0.722266	0.743008	0.915171
585	0.0755624	0.0765191	0.0277367	0.777173	0.793335	0.943869
586	0.186014	0.187608	0.172826	0.571163	0.591935	0.770851
587	0.0738614	0.0755867	0.0474877	0.712567	0.731023	0.90533
588	0.0718571	0.0718073	0.0459783	0.716456	0.734749	0.907492
589	0.131519	0.132843	0.113538	0.642599	0.661803	0.838208
590	0.097389	0.0976075	0.0745076	0.662823	0.68191	0.872913
591	0.076845	0.0778433	0.0496481	0.755991	0.771935	0.916887
592	0.0902411	0.0924089	0.0694563	0.676138	0.697031	0.871752
593	0.0888714	0.087998	0.0634294	0.678601	0.699312	0.884502
594	0.0746235	0.0763532	0.0430475	0.712426	0.729241	0.91967
595	0.0695031	0.0675101	0.0363194	0.724429	0.740855	0.904319
596	0.101746	0.102591	0.0793677	0.685027	0.702068	0.879301
597	0.0685088	0.0688188	0.0258544	0.753803	0.770757	0.940037
598	0.0779503	0.0798198	0.0471133	0.667133	0.686023	0.881952
599	0.0872091	0.0887797	0.0600166	0.697464	0.715759	0.895507
600	0.0920977	0.0940144	0.0722773	0.696293	0.714249	0.877728
601	0.0657071	0.0651405	0.0320351	0.733268	0.74942	0.918688
602	0.0877644	0.0883524	0.0601371	0.68565	0.706965	0.894852
603	0.131322	0.131781	0.10905	0.651556	0.669835	0.861051
604	0.0774229	0.079058	0.0515173	0.720491	0.739189	0.909973
605	0.0805795	0.080972	0.0538676	0.690018	0.710226	0.888397
606	0.0820291	0.082278	0.0579737	0.721745	0.739532	0.900449
607	0.0772732	0.0766368	0.0542394	0.734376	0.750587	0.902016
608	0.0642139	0.062551	0.0366788	0.766422	0.78164	0.891618
609	0.0799385	0.0830331	0.0522659	0.688816	0.706825	0.909503
610	0.113966	0.115841	0.0920673	0.639038	0.66063	0.859762
611	0.0784416	0.0793281	0.0468442	0.713136	0.729182	0.908082
612	0.0772993	0.0786217	0.0444047	0.715571	0.732901	0.906751
613	0.0676366	0.0702488	0.0361614	0.737678	0.753085	0.913768
614	0.133269	0.134273	0.116017	0.666363	0.685272	0.865852
615	0.0906882	0.0910841	0.0603081	0.721581	0.741885	0.90468
616	0.0767134	0.0757029	0.0471609	0.722679	0.741363	0.908788
617	0.0669458	0.0662712	0.0307872	0.727912	0.746433	0.923927
618	0.095671	0.0965007	0.0669157	0.671644	0.693967	0.88677
619	0.184863	0.187793	0.172545	0.577979	0.598078	0.761408
620	0.0848942	0.0856337	0.0563825	0.708785	0.725673	0.888791
621	0.0785022	0.07745	0.0529685	0.712431	0.734064	0.894556
622	0.0806167	0.0818516	0.050109	0.694251	0.713632	0.899115
623	0.0994643	0.0996106	0.0757528	0.695957	0.715264	0.8859
624	0.145191	0.146116	0.128835	0.63106	0.650637	0.819938
625	0.0834375	0.0837115	0.054549	0.70343	0.722773	0.896407
626	0.0842332	0.0853957	0.0574379	0.703685	0.722891	0.893148
627	0.18631	0.187898	0.168456	0.593764	0.61692	0.804852
628	0.0661908	0.0656284	0.0395567	0.724199	0.743409	0.900312
629	0.085	0.0852747	0.0527166	0.665887	0.686076	0.887784

## Sheet: figure_2_T2w
subject	nearest_nrmse	bicubic_nrmse	edsr_nrmse	nearest_ssim	bicubic_ssim	edsr_ssim		Paired T-Test Results	p-value
0	0.120817	0.0556266	0.0277935	0.663157	0.782103	0.92658		NRMSE
1	0.181045	0.0502106	0.0243611	0.574697	0.784757	0.909537		nearest / EDSR	2.48717e-210
2	0.0669091	0.0547051	0.0275195	0.739979	0.768573	0.919606		nearest / bicubic	1.65504e-83
3	0.158491	0.0522907	0.0307776	0.62194	0.774172	0.919786		EDSR / bicubic	0
4	0.113511	0.0603573	0.0346171	0.657495	0.753896	0.913584		SSIM
5	0.119604	0.0516371	0.0271218	0.647037	0.768243	0.91239		nearest / EDSR	0
6	0.130683	0.0613141	0.0341283	0.609281	0.740345	0.911769		nearest / bicubic	1.62847e-148
7	0.129035	0.0566582	0.0267582	0.640244	0.78597	0.932824		EDSR / bicubic	0
8	0.0978561	0.0645572	0.0373304	0.658308	0.717924	0.893931
9	0.0819714	0.0666405	0.0347763	0.683564	0.725867	0.901528
10	0.145444	0.0511089	0.0253189	0.617542	0.783339	0.926608
11	0.112803	0.0751976	0.0522801	0.65502	0.718991	0.895772
12	0.101349	0.0615637	0.0330581	0.660701	0.734195	0.910225
13	0.0752235	0.0561168	0.031035	0.716208	0.767949	0.913596
14	0.108655	0.062178	0.0347354	0.664132	0.735276	0.899987
15	0.0803342	0.0641834	0.0397681	0.694246	0.723051	0.88463
16	0.0865601	0.0586954	0.0294625	0.678285	0.7447	0.910345
17	0.101756	0.0540475	0.0307572	0.694832	0.768993	0.914293
18	0.0904639	0.0514729	0.0274259	0.727658	0.779607	0.918776
19	0.0865341	0.0759501	0.0388644	0.679891	0.746339	0.926467
20	0.104176	0.0555304	0.0289047	0.68872	0.774167	0.919725
21	0.0819665	0.0544913	0.023536	0.726869	0.79541	0.939194
22	0.0874771	0.0528873	0.0285935	0.716807	0.761639	0.913385
23	0.0805125	0.0752008	0.0363294	0.700318	0.752329	0.93139
24	0.0809362	0.062276	0.0327864	0.718283	0.741025	0.906083
25	0.134808	0.0653248	0.0367278	0.740829	0.748828	0.902112
26	0.0978009	0.066277	0.0297663	0.672045	0.760302	0.931455
27	0.0669607	0.0611016	0.024799	0.764867	0.773389	0.944199
28	0.0858434	0.0526279	0.0324377	0.711634	0.76733	0.910763
29	0.104365	0.0662992	0.0304165	0.654359	0.750286	0.925241
30	0.104858	0.0560025	0.0296398	0.666107	0.756434	0.90632
31	0.109778	0.0600559	0.0310036	0.64486	0.761616	0.916435
32	0.110163	0.0569196	0.0316303	0.632901	0.733786	0.895697
33	0.0870514	0.0579788	0.02711	0.713245	0.778801	0.932758
34	0.0923193	0.114839	0.094174	0.674608	0.695952	0.880264
35	0.0763082	0.0645556	0.028032	0.705072	0.766636	0.932378
36	0.0848549	0.0627856	0.0286296	0.686206	0.762274	0.932998
37	0.0831187	0.057098	0.028409	0.688033	0.769963	0.92446
38	0.082289	0.0578172	0.0291703	0.715181	0.769551	0.925067
39	0.101397	0.0562151	0.0296682	0.668157	0.763534	0.916642
40	0.134635	0.0571618	0.0295883	0.621931	0.744438	0.90352
41	0.085411	0.0687358	0.0321273	0.693633	0.746608	0.927869
42	0.0680819	0.0638128	0.0350478	0.709935	0.715714	0.898894
43	0.0828713	0.0580946	0.0281249	0.692262	0.764215	0.926167
44	0.0864588	0.0789471	0.0397883	0.700289	0.742916	0.928288
45	0.15844	0.0592891	0.0275047	0.589801	0.761487	0.924018
46	0.0808601	0.0586633	0.0265083	0.697611	0.774781	0.92479
47	0.08531	0.0687811	0.03425	0.688165	0.759792	0.923867
48	0.130878	0.0614927	0.0276559	0.627577	0.757198	0.929893
49	0.12904	0.073636	0.0388299	0.627696	0.736597	0.924106
50	0.0684253	0.0617274	0.0277939	0.753083	0.766961	0.934589
51	0.0687824	0.0673628	0.0289174	0.723314	0.759163	0.927355
52	0.071243	0.0620272	0.0265443	0.721786	0.773647	0.932448
53	0.0775976	0.0578842	0.0257688	0.726282	0.767962	0.918765
54	0.0914666	0.0668114	0.0313301	0.668767	0.755143	0.925617
55	0.0823185	0.0579602	0.033334	0.740695	0.758716	0.897615
56	0.0915	0.0675987	0.0319041	0.662335	0.745334	0.921628
57	0.0847438	0.0672335	0.0367961	0.694815	0.759824	0.924956
58	0.153446	0.0537728	0.0276255	0.582056	0.771648	0.924648
59	0.115436	0.0518257	0.0303976	0.650262	0.760635	0.905969
60	0.0839008	0.0683372	0.0372089	0.681613	0.715511	0.896383
61	0.126824	0.0587313	0.0319701	0.63846	0.751605	0.913173
62	0.0746573	0.0629361	0.035939	0.743494	0.772962	0.922725
63	0.133758	0.0518165	0.0290972	0.638414	0.774102	0.907149
64	0.117928	0.0628958	0.0303881	0.62585	0.755879	0.9229
65	0.0903094	0.0684275	0.039335	0.701728	0.73255	0.90901
66	0.0893158	0.0617262	0.0337891	0.709992	0.74084	0.914115
67	0.100098	0.0604732	0.0293042	0.667138	0.762702	0.928865
68	0.105587	0.0508241	0.0265466	0.668931	0.769684	0.915308
69	0.101301	0.0833645	0.0500619	0.653343	0.719546	0.912178
70	0.104256	0.0469754	0.024796	0.700648	0.803966	0.933487
71	0.121057	0.0567195	0.0310089	0.683597	0.783624	0.933349
72	0.136257	0.0538906	0.0294299	0.642009	0.76552	0.913183
73	0.100167	0.059172	0.0330274	0.682768	0.747732	0.905454
74	0.0760202	0.0607509	0.0276344	0.724688	0.778102	0.933982
75	0.0932743	0.0547408	0.0287621	0.68264	0.761532	0.912724
76	0.0756141	0.0603041	0.0295027	0.712655	0.77088	0.925864
77	0.0970838	0.0692041	0.030854	0.672787	0.75076	0.929047
78	0.109866	0.0600303	0.0320656	0.667414	0.747792	0.906189
79	0.0858557	0.055775	0.0307076	0.725066	0.774062	0.913728
80	0.117471	0.0682278	0.0395711	0.654771	0.747523	0.92075
81	0.0928646	0.0562661	0.025684	0.686933	0.773449	0.930464
82	0.100018	0.0656075	0.030988	0.690631	0.772001	0.927884
83	0.0685009	0.0612571	0.0295466	0.74039	0.771961	0.92949
84	0.106752	0.055013	0.0303183	0.670108	0.762447	0.919233
85	0.0930949	0.0673546	0.0308724	0.679569	0.750798	0.915872
86	0.101362	0.0645163	0.0297582	0.66897	0.777624	0.931389
87	0.087093	0.0633863	0.0357051	0.696316	0.765593	0.927919
88	0.0892841	0.0649363	0.0299581	0.679425	0.751875	0.923187
89	0.0591838	0.0701588	0.0339753	0.764987	0.733244	0.923304
90	0.105401	0.0684484	0.032005	0.652143	0.743373	0.918809
91	0.0790367	0.0634571	0.0277938	0.711445	0.773748	0.92909
92	0.0652013	0.0662373	0.0255996	0.766114	0.75907	0.935799
93	0.0755546	0.0579219	0.027634	0.746421	0.776843	0.925998
94	0.0793975	0.0879248	0.0560618	0.694726	0.716235	0.909777
95	0.0756963	0.0622374	0.0302654	0.752578	0.79092	0.937622
96	0.0647285	0.0651992	0.0297483	0.722084	0.758566	0.927849
97	0.116445	0.0620684	0.0338763	0.663984	0.769598	0.923095
98	0.090179	0.0647018	0.0296375	0.674754	0.748642	0.926666
99	0.0832921	0.0520679	0.0277034	0.777584	0.758699	0.916751
100	0.0735501	0.0594353	0.0334177	0.709278	0.742833	0.901654
101	0.0790965	0.0605539	0.0251793	0.683081	0.764225	0.932515
102	0.0775492	0.0554429	0.0309318	0.715848	0.762829	0.907008
103	0.0927868	0.0515592	0.0212522	0.695538	0.794757	0.942737
104	0.0762463	0.0636073	0.034383	0.708903	0.734446	0.903341
105	0.0731075	0.0615851	0.0357931	0.731892	0.748161	0.898988
106	0.0733338	0.0675054	0.041588	0.710521	0.725939	0.900689
107	0.0928366	0.0490446	0.0209048	0.696938	0.792557	0.94445
108	0.0921135	0.0452735	0.0248697	0.688369	0.798235	0.937206
109	0.0990804	0.0495056	0.0204798	0.680545	0.799464	0.949989
110	0.0869623	0.0630719	0.0350914	0.70586	0.756108	0.91434
111	0.0679136	0.0513942	0.0210319	0.730324	0.794061	0.9393
112	0.0854438	0.062964	0.0337809	0.716081	0.755107	0.912274
113	0.114464	0.0512987	0.0223956	0.67669	0.788179	0.933215
114	0.104488	0.0638587	0.0301282	0.675821	0.766739	0.93112
115	0.0758318	0.0643391	0.0281296	0.700208	0.755496	0.929524
116	0.0698429	0.0650392	0.0282263	0.742133	0.770202	0.928376
117	0.0859177	0.0909494	0.0581571	0.678284	0.73383	0.915082
118	0.121559	0.0603675	0.029982	0.689103	0.785001	0.934214
119	0.07892	0.0806241	0.0437286	0.610781	0.738524	0.903054
120	0.117626	0.0629292	0.0289636	0.633869	0.756233	0.926543
121	0.0758616	0.0620821	0.0279242	0.699989	0.761672	0.92734
122	0.15527	0.0363352	0.0305195	0.616179	0.838567	0.896319
123	0.0941428	0.0558957	0.0277155	0.70799	0.783014	0.932053
124	0.0803857	0.0538408	0.0233442	0.720496	0.791887	0.940138
125	0.0798381	0.0637645	0.0291842	0.694151	0.762512	0.930569
126	0.115474	0.0588654	0.0297291	0.6558	0.766446	0.9246
127	0.117494	0.0610284	0.0287143	0.649068	0.766806	0.9296
128	0.0787045	0.0668645	0.0317003	0.705759	0.737461	0.921036
129	0.0785367	0.0482178	0.0239023	0.743507	0.800984	0.926036
130	0.0905249	0.0728616	0.0425969	0.691024	0.738062	0.924445
131	0.08592	0.0701267	0.0337492	0.688979	0.741048	0.927643
132	0.0729344	0.0750924	0.0371799	0.700283	0.724165	0.916979
133	0.0764991	0.0952244	0.0636397	0.704158	0.705387	0.903439
134	0.0884737	0.0599287	0.0311384	0.696135	0.767619	0.931529
135	0.0848824	0.0646262	0.0307155	0.702243	0.770847	0.925912
136	0.170518	0.0630342	0.0320065	0.589748	0.742663	0.924954
137	0.0782825	0.0596504	0.0282584	0.718227	0.759155	0.924364
138	0.0782052	0.063788	0.0282665	0.718217	0.757016	0.931389
139	0.0680887	0.0979096	0.0730913	0.719429	0.702706	0.892564
140	0.0758886	0.077138	0.0421384	0.702787	0.742856	0.925114
141	0.0733091	0.0643282	0.0287339	0.726124	0.759188	0.928317
142	0.169015	0.0634321	0.0260712	0.587561	0.768063	0.941094
143	0.121041	0.0551775	0.0266217	0.659574	0.77887	0.927929
144	0.110359	0.0647197	0.0278272	0.664169	0.764824	0.933994
145	0.104617	0.0706817	0.0328007	0.667933	0.741799	0.925776
146	0.0761276	0.064787	0.0312694	0.704598	0.762723	0.927404
147	0.0756099	0.0659595	0.0283834	0.686551	0.742233	0.920911
148	0.103679	0.0710797	0.0402339	0.691724	0.752246	0.925605
149	0.158913	0.0506894	0.0241489	0.626838	0.801941	0.941207
150	0.16217	0.0639308	0.0305145	0.608461	0.749746	0.926727
151	0.223711	0.0585077	0.0325518	0.531569	0.813391	0.940832
152	0.108269	0.0615241	0.0301373	0.636687	0.751061	0.91645
153	0.130581	0.0568166	0.0269499	0.635542	0.783035	0.930549
154	0.122797	0.0533382	0.0252931	0.647566	0.797107	0.930801
155	0.104646	0.059048	0.0280433	0.677075	0.767734	0.915821
156	0.090688	0.0553926	0.0303388	0.708232	0.770713	0.913486
157	0.103601	0.0588712	0.0326061	0.637019	0.743987	0.899658
158	0.0966648	0.0643517	0.0323559	0.686234	0.764094	0.934571
159	0.154743	0.0801109	0.0543822	0.624645	0.731665	0.912333
160	0.133482	0.0944502	0.0662011	0.655477	0.727237	0.911208
161	0.105597	0.0623474	0.0300057	0.669498	0.755126	0.925663
162	0.0807358	0.0647023	0.0298003	0.716575	0.77635	0.937757
163	0.0712842	0.0491899	0.022573	0.750712	0.806906	0.940175
164	0.104683	0.0745675	0.042028	0.664378	0.734821	0.923483
165	0.103643	0.0588545	0.0301094	0.680566	0.747334	0.911079
166	0.0918115	0.0584875	0.0290444	0.682131	0.778957	0.92627
167	0.0958566	0.0552015	0.0271488	0.678197	0.771702	0.929067
168	0.122558	0.0788503	0.0475934	0.64409	0.728152	0.914987
169	0.0918186	0.061702	0.0278693	0.677992	0.758828	0.925204
170	0.143856	0.0679147	0.0306704	0.609191	0.750411	0.927115
171	0.0891549	0.086244	0.0583184	0.685365	0.723845	0.905185
172	0.136242	0.056044	0.0286333	0.608946	0.773134	0.921144
173	0.132158	0.0487632	0.0240954	0.605254	0.79239	0.928717
174	0.0954722	0.0748843	0.0386749	0.666011	0.731373	0.918007
175	0.0864475	0.071157	0.0412804	0.703864	0.768372	0.927136
176	0.141668	0.0553943	0.0246777	0.639147	0.78681	0.93166
177	0.0711328	0.0655072	0.0343549	0.74397	0.734814	0.906666
178	0.111705	0.05393	0.0264222	0.683249	0.777446	0.869727
179	0.298608	0.0541833	0.0256595	0.439865	0.782994	0.927584
180	0.0818866	0.0609893	0.0344785	0.695972	0.729857	0.902676
181	0.149205	0.0678558	0.0308677	0.634426	0.747104	0.920861
182	0.070402	0.0649468	0.0341482	0.741168	0.76563	0.93192
183	0.0806508	0.0724431	0.032437	0.689058	0.732361	0.923352
184	0.0711835	0.0664176	0.0311277	0.721986	0.758079	0.923527
185	0.0859523	0.062147	0.0280051	0.707421	0.767153	0.933482
186	0.0823551	0.0613591	0.0383875	0.725444	0.783684	0.930876
187	0.0895475	0.0514697	0.0258757	0.694075	0.773401	0.919104
188	0.0893774	0.0559411	0.0287744	0.710949	0.764529	0.920562
189	0.104563	0.0638791	0.0291664	0.658573	0.754562	0.927164
190	0.0638454	0.0719661	0.0350712	0.737105	0.760386	0.927366
191	0.116974	0.0609001	0.0334016	0.656775	0.754955	0.915076
192	0.0764951	0.0581702	0.0318123	0.723737	0.761359	0.910555
193	0.0877854	0.0668354	0.0297804	0.702081	0.764521	0.928933
194	0.077458	0.0654105	0.0290493	0.71354	0.764143	0.929704
195	0.0743668	0.072698	0.0372534	0.725942	0.751627	0.926304
196	0.0725498	0.0612514	0.0297241	0.723055	0.779669	0.927209
197	0.0857259	0.0767273	0.0484723	0.688512	0.729566	0.919994
198	0.201208	0.0539384	0.0248483	0.568263	0.784642	0.931675
199	0.0758506	0.0677409	0.0339483	0.717486	0.747935	0.923401
200	0.131088	0.071717	0.0363156	0.623331	0.740559	0.922117
201	0.0947257	0.0685044	0.031319	0.685203	0.758679	0.927257
202	0.0977341	0.0836419	0.0448118	0.664427	0.714571	0.920124
203	0.0926229	0.066826	0.0387223	0.690531	0.757572	0.920132
204	0.0719259	0.0836814	0.0521193	0.731077	0.738123	0.911177
205	0.150979	0.0560584	0.0291466	0.609975	0.776907	0.925963
206	0.0779232	0.0598926	0.0263745	0.726733	0.794861	0.941738
207	0.166617	0.0562375	0.0304049	0.601122	0.76059	0.913238
208	0.107193	0.063693	0.0312832	0.679664	0.770526	0.934848
209	0.0854721	0.0614409	0.0286057	0.702414	0.764471	0.929068
210	0.0939897	0.0652609	0.0317052	0.672249	0.7581	0.924654
211	0.113431	0.0676593	0.0325975	0.66055	0.752501	0.923477
212	0.0814372	0.0703298	0.0333429	0.709997	0.763242	0.932338
213	0.0786019	0.0638655	0.0377899	0.701739	0.70538	0.868011
214	0.0859891	0.0688244	0.0334094	0.693307	0.751274	0.926469
215	0.104778	0.0685258	0.0324867	0.689079	0.762568	0.932287
216	0.0765446	0.0520244	0.0296179	0.702197	0.772364	0.907714
217	0.0878717	0.0564883	0.0304486	0.716901	0.765982	0.914009
218	0.0956275	0.0533496	0.0284079	0.697038	0.786779	0.927943
219	0.129178	0.0655495	0.0294225	0.62718	0.761642	0.929389
220	0.086302	0.0670553	0.0362807	0.707797	0.751023	0.922717
221	0.0808818	0.0561736	0.0282054	0.721193	0.772468	0.915515
222	0.0683813	0.0504407	0.0296469	0.735402	0.785989	0.911488
223	0.117445	0.0593607	0.0244513	0.671752	0.785647	0.940012
224	0.0794532	0.0554205	0.0274676	0.704179	0.766183	0.925816
225	0.0925903	0.0613329	0.0380527	0.666623	0.737347	0.904359
226	0.0747214	0.0504057	0.0276693	0.738943	0.784321	0.921248
227	0.154741	0.0503647	0.0277752	0.623348	0.78149	0.919621
228	0.155234	0.0555912	0.026949	0.587344	0.761572	0.917647
229	0.131909	0.0539197	0.0299611	0.641771	0.771917	0.914653
230	0.0920914	0.0518039	0.0227812	0.700119	0.796896	0.938229
231	0.0982118	0.0869341	0.0612885	0.686506	0.720447	0.902969
232	0.0689818	0.087571	0.0462998	0.722603	0.724784	0.9197
233	0.1103	0.0722819	0.0387915	0.654745	0.727652	0.915426
234	0.103326	0.0585733	0.0302722	0.691687	0.769527	0.926345
235	0.160995	0.0673687	0.0308001	0.613007	0.755038	0.92854
236	0.136274	0.0680383	0.0325432	0.615578	0.744687	0.924743
237	0.111887	0.063225	0.0301056	0.64772	0.753714	0.924355
238	0.0846361	0.0605459	0.0282608	0.703459	0.75852	0.927241
239	0.103139	0.0751532	0.0428885	0.653679	0.738549	0.922212
240	0.0796214	0.0763098	0.0436523	0.707506	0.729314	0.914633
241	0.137032	0.0648627	0.0276336	0.63566	0.773846	0.934873
242	0.0906391	0.0625655	0.0275081	0.695923	0.765737	0.930621
243	0.136878	0.0612199	0.0292172	0.617842	0.768545	0.92902
244	0.109503	0.0730227	0.0384891	0.656912	0.734073	0.918957
245	0.0889051	0.0594142	0.0297751	0.672164	0.75378	0.920592
246	0.208504	0.076259	0.0416488	0.568351	0.727351	0.915515
247	0.118494	0.0550257	0.0271148	0.654677	0.773233	0.924877
248	0.0999406	0.0485618	0.0251611	0.708977	0.79805	0.929626
249	0.0982464	0.0603165	0.0358557	0.68266	0.759593	0.919019
250	0.141262	0.059802	0.0318733	0.619042	0.764368	0.920859
251	0.102187	0.0666886	0.0378448	0.676502	0.736531	0.9154
252	0.107616	0.0658554	0.0371898	0.62804	0.715715	0.890316
253	0.0914261	0.0509918	0.0264283	0.680446	0.764187	0.915187
254	0.0619907	0.0659905	0.03548	0.7603	0.731729	0.910182
255	0.113543	0.0564441	0.0313817	0.686424	0.786238	0.923229
256	0.0956657	0.0612388	0.0350848	0.672469	0.739234	0.903641
257	0.116137	0.0610925	0.0334434	0.650099	0.734925	0.907894
258	0.0936171	0.0625223	0.0327374	0.690873	0.754309	0.91987
259	0.082573	0.0751215	0.0419576	0.703599	0.743252	0.921298
260	0.0830283	0.0610549	0.0271137	0.706682	0.772837	0.929722
261	0.0873306	0.072861	0.0411577	0.667638	0.732742	0.917725
262	0.085073	0.0671459	0.0314516	0.686271	0.747377	0.924269
263	0.084012	0.0636495	0.0349361	0.723385	0.770804	0.932361
264	0.0831791	0.0630942	0.0380247	0.698858	0.749343	0.916385
265	0.0794377	0.0615565	0.0334009	0.716187	0.755515	0.91266
266	0.0833945	0.0707845	0.0463461	0.715022	0.766954	0.922123
267	0.0866171	0.07124	0.0322762	0.702954	0.757186	0.9255
268	0.0902039	0.0582706	0.0265767	0.700749	0.763908	0.927668
269	0.114116	0.0583374	0.0326286	0.656027	0.745536	0.90266
270	0.0886107	0.063478	0.0288926	0.68977	0.770766	0.933974
271	0.082932	0.0569464	0.0306954	0.689119	0.758302	0.910709
272	0.0702653	0.10907	0.0843273	0.759071	0.723525	0.890261
273	0.0960173	0.0609417	0.0344226	0.657819	0.724521	0.892077
274	0.0770917	0.0540781	0.0302174	0.702204	0.767047	0.909991
275	0.106718	0.0530885	0.0281179	0.6738	0.768995	0.918978
276	0.0960951	0.0547613	0.0298946	0.666295	0.747915	0.89966
277	0.0746558	0.0632469	0.0281936	0.728352	0.77067	0.935191
278	0.0755525	0.0646319	0.0336992	0.713239	0.758712	0.926144
279	0.0737752	0.0612389	0.0324998	0.717006	0.740969	0.906464
280	0.0824659	0.0618472	0.0343367	0.683995	0.74452	0.897251
281	0.0789871	0.0630461	0.0298226	0.699992	0.759597	0.927169
282	0.072824	0.0634505	0.0296109	0.71481	0.750374	0.922238
283	0.0742755	0.0533219	0.0276892	0.719174	0.790652	0.924923
284	0.0790247	0.0628305	0.0294834	0.715636	0.760864	0.9301
285	0.0919065	0.0734809	0.0407662	0.67086	0.734582	0.918253
286	0.251528	0.0684939	0.0323262	0.517512	0.739805	0.927066
287	0.130525	0.0721069	0.0334778	0.601339	0.733835	0.916545
288	0.0730205	0.0758865	0.0407	0.760804	0.757622	0.920022
289	0.0739331	0.0633666	0.0302715	0.729949	0.756838	0.93062
290	0.115886	0.0611101	0.0310366	0.653587	0.76466	0.927379
291	0.0681584	0.0574256	0.0285853	0.721662	0.785197	0.929201
292	0.134506	0.0670161	0.0303332	0.648098	0.743381	0.927737
293	0.0982568	0.0644027	0.0272431	0.682378	0.768508	0.934219
294	0.0817503	0.0835124	0.055611	0.696091	0.726561	0.914776
295	0.129572	0.0603366	0.027354	0.643656	0.76082	0.934016
296	0.0910638	0.0686741	0.0388499	0.712566	0.739014	0.905241
297	0.168805	0.0800895	0.0434435	0.601596	0.729689	0.913291
298	0.092936	0.0621478	0.0321459	0.707853	0.757809	0.880331
299	0.0849894	0.0705106	0.041581	0.693821	0.751427	0.917895
300	0.0804328	0.0670502	0.0305274	0.691369	0.743781	0.927001
301	0.0709127	0.0653674	0.0379488	0.715521	0.755087	0.926631
302	0.0799772	0.0585764	0.0256147	0.722156	0.784346	0.93685
303	0.112202	0.0846429	0.0554418	0.657746	0.736815	0.913913
304	0.0898144	0.0782567	0.0372878	0.686178	0.735251	0.923779
305	0.0734802	0.0643586	0.029498	0.73841	0.779489	0.933751
306	0.0767786	0.0737488	0.0354504	0.719254	0.745706	0.924583
307	0.082486	0.0822187	0.0423629	0.695096	0.701545	0.908681
308	0.0663743	0.0449663	0.0251054	0.766679	0.796953	0.925009
309	0.0538309	0.0624081	0.0268888	0.770695	0.776023	0.930593
310	0.0800715	0.0765275	0.0427212	0.707452	0.749709	0.918449
311	0.0764892	0.0766924	0.0401024	0.703093	0.72377	0.9234
312	0.0726319	0.0685897	0.0314283	0.711211	0.752509	0.926268
313	0.118359	0.0633218	0.0315568	0.642724	0.757195	0.924406
314	0.0899966	0.0674878	0.0335905	0.713898	0.769055	0.928137
315	0.0926337	0.0549892	0.0270626	0.684606	0.773029	0.930358
316	0.0635991	0.0672082	0.0303965	0.737298	0.770531	0.929702
317	0.0652383	0.054217	0.0282876	0.762149	0.784416	0.92921
318	0.0724364	0.0528922	0.0280086	0.736708	0.770288	0.904979
319	0.103151	0.0591491	0.0286128	0.68319	0.779286	0.939928
320	0.0761785	0.0715496	0.0347042	0.709334	0.75697	0.928306
321	0.18939	0.07136	0.0378028	0.586629	0.765484	0.919876
322	0.0784392	0.0547477	0.0266323	0.710671	0.782259	0.92866
323	0.0771809	0.0723207	0.0366312	0.710791	0.750806	0.923223
324	0.0871328	0.0582407	0.0268276	0.689037	0.780899	0.933216
325	0.0777246	0.0463486	0.0234602	0.721499	0.800843	0.934208
326	0.0907646	0.0571482	0.0299127	0.71622	0.787715	0.925912
327	0.106202	0.0741147	0.0420099	0.643527	0.715206	0.916823
328	0.103854	0.0585015	0.0274962	0.672101	0.776405	0.927416
329	0.0794305	0.0661911	0.0292683	0.706263	0.754843	0.930491
330	0.105036	0.0452252	0.0212425	0.732359	0.830175	0.939831
331	0.0934187	0.0621155	0.03076	0.693557	0.760897	0.929253
332	0.0842039	0.050517	0.027702	0.728061	0.792487	0.926685
333	0.07277	0.0720236	0.0394843	0.738317	0.751102	0.920383
334	0.0808507	0.0712456	0.037473	0.70795	0.739567	0.9293
335	0.0736869	0.0614668	0.0321146	0.735903	0.782933	0.919629
336	0.0789574	0.0609864	0.0260263	0.700693	0.775408	0.931817
337	0.0855575	0.0752316	0.0387418	0.674819	0.722101	0.9138
338	0.0878059	0.0737838	0.0439268	0.718894	0.738824	0.887461
339	0.0958801	0.0634171	0.0284543	0.701258	0.772795	0.935911
340	0.0931892	0.0977908	0.072082	0.691279	0.699894	0.869937
341	0.117172	0.0588974	0.0372164	0.666095	0.785706	0.923114
342	0.0997581	0.0635777	0.0311632	0.672555	0.766795	0.931564
343	0.0881088	0.0776547	0.0505132	0.691559	0.731071	0.912389
344	0.135427	0.0758147	0.0418161	0.623262	0.740837	0.925715
345	0.0912508	0.0626812	0.0292305	0.665016	0.756662	0.922496
346	0.0842981	0.0748044	0.0340262	0.737676	0.740251	0.916311
347	0.112818	0.0796806	0.0460509	0.645077	0.736735	0.921262
348	0.0886357	0.0641306	0.0304341	0.65631	0.733297	0.915602
349	0.116084	0.0724136	0.042556	0.654433	0.747518	0.92592
350	0.0943253	0.0690351	0.0390138	0.703282	0.745469	0.925573
351	0.0801594	0.079336	0.0485738	0.693849	0.715256	0.906364
352	0.103144	0.0605885	0.0329343	0.659804	0.76085	0.912699
353	0.0937603	0.0650395	0.0304607	0.675847	0.755859	0.929839
354	0.0775768	0.101835	0.0761386	0.718047	0.709916	0.896484
355	0.0777903	0.065056	0.0287171	0.701806	0.764587	0.933492
356	0.0819192	0.0738452	0.0397349	0.611279	0.717352	0.885586
357	0.0747629	0.0724474	0.0341262	0.699137	0.740403	0.925034
358	0.0932396	0.0654595	0.0273657	0.699418	0.784699	0.904832
359	0.0912212	0.0633434	0.0311329	0.690286	0.755703	0.928188
360	0.093676	0.0565067	0.0255861	0.686187	0.775126	0.933983
361	0.0694269	0.0616206	0.0316068	0.723357	0.764561	0.92068
362	0.0869691	0.0673132	0.0399937	0.700373	0.756363	0.925396
363	0.0813652	0.0666101	0.0304643	0.711587	0.7663	0.933546
364	0.0995577	0.0518915	0.0261044	0.677371	0.782792	0.93145
365	0.195933	0.0827928	0.0543248	0.580582	0.72928	0.913856
366	0.10952	0.0642645	0.0302808	0.662531	0.745015	0.929214
367	0.0915378	0.0857651	0.0503024	0.678108	0.729829	0.918592
368	0.0808467	0.0617533	0.0285786	0.7224	0.777123	0.939757
369	0.0807777	0.0796104	0.053542	0.695222	0.730575	0.912272
370	0.114261	0.0711023	0.0340859	0.639706	0.751336	0.92472
371	0.0754656	0.0663438	0.0294742	0.729036	0.763709	0.934098
372	0.0757258	0.0596585	0.0274543	0.728738	0.778484	0.937698
373	0.0837432	0.0818748	0.0585201	0.70864	0.728675	0.899869
374	0.102823	0.0501821	0.0234819	0.685125	0.784207	0.936388
375	0.110441	0.0581845	0.0286983	0.662941	0.764628	0.928857
376	0.0866674	0.0748679	0.0362948	0.682975	0.746536	0.925878
377	0.0673504	0.0527354	0.0247582	0.732076	0.777555	0.93244
378	0.0998121	0.0637871	0.0308943	0.672625	0.756529	0.919185
379	0.0779495	0.0744858	0.0406716	0.695258	0.731088	0.920824
380	0.0706103	0.0651199	0.0322951	0.72317	0.761709	0.925428
381	0.0834213	0.0592001	0.02782	0.708472	0.781808	0.930504
382	0.0967751	0.0597771	0.0331975	0.677196	0.766974	0.927264
383	0.158764	0.059874	0.0283855	0.612007	0.770374	0.926096
384	0.0960682	0.0557385	0.0252089	0.680118	0.778443	0.933148
385	0.0980174	0.0584517	0.0269327	0.686629	0.768513	0.929502
386	0.135987	0.0878992	0.044623	0.5266	0.688771	0.849662
387	0.124603	0.074362	0.0387631	0.567377	0.725067	0.892906
388	0.0893581	0.0645418	0.0291426	0.674271	0.753031	0.925261
389	0.08842	0.0740146	0.0342505	0.672076	0.742513	0.92514
390	0.0914543	0.070955	0.0431642	0.693635	0.746146	0.921882
391	0.0782138	0.0674385	0.0306719	0.733082	0.775666	0.931677
392	0.0880376	0.0615469	0.0271174	0.730068	0.789184	0.940885
393	0.110871	0.0621251	0.0331683	0.656746	0.780516	0.933268
394	0.0803928	0.071198	0.0318578	0.689613	0.738889	0.922492
395	0.0812041	0.075775	0.0415381	0.68939	0.736778	0.923699
396	0.0835657	0.062854	0.0292183	0.712365	0.774234	0.928074
397	0.0705881	0.0750752	0.044242	0.734107	0.755266	0.923934
398	0.0849749	0.0578985	0.0288638	0.679141	0.766816	0.927157
399	0.0754317	0.0716349	0.0344918	0.714368	0.74703	0.919201
400	0.0752181	0.0590416	0.0282038	0.742604	0.767107	0.93076
401	0.0813169	0.0756805	0.0293571	0.746295	0.764218	0.913539
402	0.0860422	0.063815	0.030611	0.686201	0.744254	0.922944
403	0.0988707	0.0649229	0.0282	0.677606	0.773524	0.934596
404	0.0931653	0.0619374	0.0293163	0.70369	0.772288	0.933395
405	0.0740804	0.0662077	0.0299119	0.71178	0.761768	0.930429
406	0.0792041	0.0647392	0.0278065	0.709812	0.770751	0.932502
407	0.110701	0.0679922	0.0405281	0.67573	0.769856	0.9284
408	0.0860725	0.0550412	0.0275381	0.710456	0.775005	0.925054
409	0.161217	0.0543682	0.0276428	0.594775	0.765935	0.926912
410	0.104194	0.0723048	0.0349553	0.650479	0.723132	0.92178
411	0.0765947	0.0665177	0.033653	0.712867	0.761204	0.920792
412	0.0719661	0.0593447	0.0280923	0.717773	0.778947	0.9309
413	0.126716	0.0698397	0.0352953	0.65487	0.737433	0.914595
414	0.0964023	0.0618597	0.0283264	0.679187	0.76805	0.93018
415	0.108585	0.0599314	0.031554	0.693882	0.780377	0.938203
416	0.130001	0.0727962	0.0415227	0.644036	0.750751	0.914773
417	0.110127	0.0612001	0.0275876	0.670094	0.770142	0.930556
418	0.0814657	0.0657359	0.0284144	0.696258	0.756355	0.930604
419	0.286474	0.0704619	0.037145	0.510173	0.756304	0.928413
420	0.0866242	0.0595759	0.0330252	0.708583	0.766396	0.924815
421	0.0766244	0.0638586	0.0305533	0.697819	0.75015	0.924468
422	0.079563	0.0605349	0.0292935	0.733649	0.777148	0.926743
423	0.0751993	0.0598939	0.0340619	0.673722	0.750915	0.894681
424	0.0914655	0.0673179	0.0318194	0.681021	0.75036	0.924562
425	0.202598	0.0661145	0.0325015	0.579817	0.757848	0.92639
426	0.0855712	0.0666404	0.0335102	0.703501	0.760034	0.926245
427	0.102809	0.0780912	0.0406454	0.657725	0.726806	0.917528
428	0.0952205	0.0626573	0.0280531	0.672898	0.769166	0.931581
429	0.0809331	0.0558903	0.0233833	0.732111	0.79249	0.938225
430	0.1452	0.0677837	0.0365296	0.609508	0.746829	0.917897
431	0.0864033	0.0654098	0.0299902	0.711377	0.773848	0.938574
432	0.0878963	0.0520414	0.0251944	0.700734	0.790139	0.937757
433	0.0839319	0.066952	0.0375061	0.723191	0.764606	0.931513
434	0.080321	0.0574078	0.0237845	0.727134	0.789508	0.935413
435	0.0908754	0.0633142	0.0322104	0.704074	0.76682	0.935308
436	0.0796461	0.0524879	0.0241759	0.741767	0.804853	0.940646
437	0.0905724	0.0625427	0.0285897	0.696299	0.763842	0.930143
438	0.160275	0.0510371	0.0259796	0.58515	0.798227	0.928277
439	0.091169	0.0722032	0.0331488	0.669133	0.73954	0.922682
440	0.0597275	0.0796776	0.0451328	0.745784	0.741576	0.846485
441	0.100731	0.0713585	0.0302929	0.672864	0.75628	0.928464
442	0.0819587	0.0795926	0.0410273	0.693872	0.73892	0.92684
443	0.112509	0.0679476	0.0351632	0.666603	0.757425	0.930352
444	0.119507	0.0520542	0.0258103	0.669536	0.792383	0.930586
445	0.0759693	0.0705245	0.0300596	0.715628	0.762041	0.927764
446	0.0671777	0.063554	0.0305173	0.7248	0.759956	0.92257
447	0.0750005	0.0625376	0.0314839	0.716086	0.76252	0.930284
448	0.0791726	0.07001	0.0415307	0.697967	0.745076	0.92584
449	0.0728863	0.0540892	0.0264377	0.730932	0.794523	0.935863
450	0.0708728	0.0639186	0.0277958	0.766369	0.789345	0.938632
451	0.0842517	0.101382	0.0761384	0.753729	0.737921	0.898743
452	0.0741895	0.0618773	0.0287541	0.700632	0.749663	0.924303
453	0.1155	0.0635341	0.029557	0.653656	0.761208	0.927697
454	0.0933665	0.0594587	0.0300105	0.687264	0.772706	0.930965
455	0.115586	0.0599052	0.0283387	0.666007	0.785815	0.93695
456	0.093728	0.148068	0.128056	0.68146	0.650353	0.853009
457	0.0915662	0.0542673	0.0270003	0.680177	0.781917	0.93059
458	0.11123	0.0658216	0.0335893	0.640633	0.735248	0.922948
459	0.0905023	0.0784962	0.0516575	0.692074	0.74087	0.918525
460	0.0776527	0.072779	0.0325742	0.714671	0.751725	0.93307
461	0.126673	0.0674653	0.0314498	0.653966	0.758367	0.93025
462	0.101984	0.0670556	0.0342784	0.680637	0.765706	0.932854
463	0.145458	0.060457	0.0347251	0.623249	0.776828	0.930652
464	0.0877215	0.0680231	0.0320221	0.694598	0.761744	0.932235
465	0.0961645	0.0640321	0.0311072	0.685269	0.756107	0.926552
466	0.105871	0.0623986	0.0283495	0.648951	0.740409	0.924774
467	0.0752486	0.0666456	0.0298934	0.694626	0.740442	0.921153
468	0.0715542	0.0667165	0.0276646	0.746029	0.774789	0.934948
469	0.0967832	0.0663287	0.0353317	0.678996	0.752201	0.925124
470	0.083978	0.0710343	0.0324833	0.68705	0.749991	0.926561
471	0.0870588	0.0600768	0.0254831	0.713021	0.777283	0.934706
472	0.0798765	0.0718554	0.0309181	0.728611	0.763143	0.933421
473	0.0779843	0.0684392	0.0375112	0.682231	0.743686	0.910249
474	0.0744342	0.0626445	0.0280865	0.723457	0.767148	0.936243
475	0.0754759	0.0619196	0.0286907	0.709632	0.764116	0.930659
476	0.0748664	0.0682007	0.0299186	0.713975	0.75554	0.926522
477	0.0623721	0.0944459	0.0684906	0.755173	0.687368	0.870656
478	0.063793	0.0653938	0.0374164	0.753512	0.761183	0.921792
479	0.0814888	0.0633593	0.0348723	0.715645	0.738551	0.889252
480	0.0608537	0.0728211	0.0445726	0.769378	0.754625	0.89854
481	0.0732624	0.116888	0.0938759	0.741171	0.68282	0.864508
482	0.0626629	0.0537746	0.0248057	0.784912	0.794484	0.928904
483	0.0932882	0.0632499	0.0362764	0.70434	0.746157	0.899135
484	0.0690604	0.0518645	0.0269235	0.766104	0.794935	0.892817
485	0.11609	0.0791257	0.0449517	0.690719	0.720879	0.899086
486	0.0723838	0.0588798	0.0288522	0.756974	0.778901	0.907589
487	0.0717786	0.107071	0.0761766	0.754041	0.695487	0.879879
488	0.0818234	0.0566879	0.0278708	0.715799	0.772457	0.922788
489	0.0702771	0.07833	0.0353971	0.730492	0.752771	0.929058
490	0.136453	0.0514504	0.02329	0.635636	0.795824	0.938841
491	0.156852	0.0589884	0.0268195	0.611873	0.782639	0.937407
492	0.0674914	0.0553262	0.0313825	0.730824	0.773254	0.911013
493	0.0873116	0.0719331	0.043328	0.699826	0.731036	0.909431
494	0.0739474	0.0610172	0.0312278	0.732869	0.759393	0.901285
495	0.0983555	0.0653691	0.0296439	0.68554	0.754809	0.937516
496	0.0782381	0.0562258	0.0282012	0.701999	0.752108	0.912939
497	0.0801782	0.0761256	0.040414	0.629826	0.726756	0.889105
498	0.0826821	0.0689276	0.0324677	0.679251	0.728796	0.916959
499	0.0883475	0.083382	0.0397004	0.727352	0.734233	0.908485
500	0.0761736	0.106709	0.0706799	0.755532	0.691244	0.885295
501	0.118536	0.0545744	0.0242513	0.656067	0.790648	0.937279
502	0.0737719	0.0528879	0.0264388	0.768162	0.800539	0.921859
503	0.0831091	0.0771062	0.0502085	0.721696	0.743257	0.919145
504	0.0840543	0.0932247	0.0658765	0.687873	0.713549	0.898623
505	0.0722211	0.0653073	0.0312556	0.759363	0.752689	0.920591
506	0.0778029	0.089215	0.0618563	0.694687	0.693593	0.88423
507	0.0885778	0.0946246	0.072542	0.684066	0.722781	0.900522
508	0.0634998	0.0560655	0.0281637	0.766552	0.782978	0.925557
509	0.0784032	0.0771955	0.0514719	0.712912	0.730699	0.907098
510	0.0711336	0.0866549	0.0498771	0.747858	0.704514	0.885195
511	0.0664863	0.0529217	0.0282052	0.760444	0.789808	0.921515
512	0.0872657	0.065	0.0299508	0.67741	0.755504	0.920118
513	0.0898707	0.0965291	0.0714304	0.694261	0.720381	0.899979
514	0.0728509	0.073057	0.0333761	0.766836	0.752321	0.91749
515	0.0833691	0.0644206	0.0278853	0.710866	0.767753	0.936747
516	0.08752	0.0484634	0.0258103	0.721437	0.797274	0.925158
517	0.078876	0.0576724	0.0255164	0.712597	0.774894	0.935924
518	0.0930482	0.0519578	0.025758	0.676131	0.786903	0.932206
519	0.0693375	0.0724994	0.0310047	0.712138	0.742399	0.922457
520	0.0763724	0.0641673	0.0290547	0.716648	0.771036	0.932379
521	0.0811052	0.0773964	0.0419179	0.738628	0.730281	0.91469
522	0.0869107	0.0585794	0.0288175	0.684694	0.752707	0.922239
523	0.0655548	0.073226	0.0357068	0.734999	0.743966	0.926357
524	0.119299	0.0665739	0.0327325	0.655851	0.759962	0.926952
525	0.0678069	0.0630643	0.0293292	0.738674	0.771327	0.934077
526	0.0768265	0.0609079	0.0296619	0.708056	0.753164	0.919166
527	0.122505	0.0600225	0.0285967	0.679661	0.763338	0.932238
528	0.0774587	0.0700769	0.0374664	0.697524	0.726557	0.911355
529	0.0794002	0.0878201	0.0475322	0.740669	0.754922	0.915462
530	0.06465	0.0675337	0.0343193	0.754176	0.736832	0.904549
531	0.081735	0.0719172	0.0333576	0.760055	0.764939	0.910287
532	0.0722664	0.0714028	0.0333363	0.745526	0.764049	0.934306
533	0.0759526	0.0755512	0.0326731	0.715271	0.737616	0.929173
534	0.100902	0.0633933	0.0299558	0.676925	0.753294	0.926525
535	0.129277	0.0565366	0.0290717	0.651359	0.771801	0.92171
536	0.0949847	0.0715826	0.0359724	0.683143	0.728706	0.899934
537	0.0986028	0.0591893	0.0313132	0.664883	0.761657	0.923196
538	0.0764627	0.0564014	0.0248425	0.771413	0.799091	0.933664
539	0.0820706	0.0735792	0.0321517	0.682859	0.743632	0.925763
540	0.0912573	0.0791315	0.0539095	0.701086	0.758748	0.922648
541	0.0938951	0.058914	0.0303168	0.674169	0.771927	0.923382
542	0.0761316	0.0639447	0.0300301	0.718385	0.759364	0.926689
543	0.067419	0.0876877	0.0544455	0.753763	0.711472	0.860131
544	0.0762942	0.058657	0.0280073	0.717524	0.760022	0.925215
545	0.0791091	0.0676864	0.0374601	0.696648	0.743609	0.917948
546	0.067399	0.0802797	0.0424892	0.762363	0.729965	0.909112
547	0.0660278	0.0809265	0.0503299	0.75801	0.724418	0.890316
548	0.138922	0.0579013	0.0263916	0.659692	0.782394	0.937243
549	0.0809232	0.0733783	0.044392	0.693978	0.741174	0.918516
550	0.078685	0.0660566	0.0317539	0.680753	0.745063	0.920949
551	0.13387	0.0727635	0.0429858	0.643373	0.743371	0.919151
552	0.126695	0.0530801	0.0267955	0.657456	0.789757	0.933994
553	0.0974879	0.0701183	0.0385903	0.648742	0.74119	0.906726
554	0.0692764	0.06798	0.0337142	0.752802	0.754658	0.914803
555	0.0888946	0.0677218	0.0343423	0.695754	0.747961	0.918731
556	0.0951384	0.0550339	0.0314788	0.705312	0.769401	0.909802
557	0.0830424	0.0901663	0.0598305	0.727033	0.721232	0.896562
558	0.0792076	0.0736882	0.0366239	0.723921	0.755831	0.932326
559	0.0653207	0.0611931	0.0282915	0.739169	0.771842	0.93411
560	0.0894827	0.0655089	0.0298023	0.699842	0.749022	0.927083
561	0.118941	0.0587906	0.0276698	0.674822	0.763797	0.91467
562	0.0681795	0.121776	0.0929303	0.790627	0.720818	0.880275
563	0.286381	0.0699841	0.0383362	0.480388	0.739982	0.919202
564	0.0856375	0.058207	0.0279731	0.702393	0.777776	0.930581
565	0.0712548	0.0711409	0.0343043	0.702717	0.73163	0.921926
566	0.0750909	0.0581094	0.0239943	0.725475	0.793714	0.942341
567	0.079448	0.0695698	0.0371008	0.70099	0.753221	0.92357
568	0.0947671	0.0661242	0.0315792	0.662273	0.742305	0.925243
569	0.13938	0.0663903	0.0354912	0.644128	0.727842	0.842346
570	0.0832555	0.0900764	0.0497743	0.74855	0.738635	0.909983
571	0.0857573	0.0811767	0.0477747	0.695007	0.714364	0.913028
572	0.104144	0.0608759	0.031919	0.70652	0.767115	0.916408
573	0.0760148	0.0549194	0.0263247	0.72575	0.792627	0.933744
574	0.067948	0.0770581	0.0420015	0.735799	0.717968	0.910474
575	0.11208	0.0582447	0.0311359	0.63669	0.769036	0.916715
576	0.0901102	0.0669357	0.0374412	0.694422	0.733428	0.914359
577	0.0858036	0.0750801	0.0335463	0.669308	0.730471	0.915102
578	0.0650565	0.0880938	0.0597979	0.790278	0.756397	0.910892
579	0.0777526	0.0625587	0.0301685	0.755542	0.773319	0.920906
580	0.15843	0.0683075	0.0390089	0.593999	0.754259	0.923884
581	0.0927436	0.0756791	0.0472378	0.677029	0.741531	0.91712
582	0.118487	0.0721847	0.0443308	0.64355	0.740073	0.921258
583	0.105284	0.0706953	0.0342019	0.65302	0.743431	0.919962
584	0.0706069	0.0661512	0.0269477	0.722266	0.771158	0.934967
585	0.0755624	0.099698	0.0573186	0.777173	0.723594	0.908136
586	0.186014	0.0634206	0.0332551	0.571163	0.751631	0.925845
587	0.0738614	0.0749873	0.0417074	0.712567	0.735649	0.921643
588	0.0718571	0.0711557	0.0355098	0.716456	0.749044	0.922937
589	0.131519	0.0669525	0.0345558	0.642599	0.751404	0.9172
590	0.097389	0.069944	0.0354648	0.662823	0.736345	0.916542
591	0.076845	0.0599177	0.0245928	0.755991	0.804193	0.94063
592	0.0902411	0.0560224	0.0256538	0.676138	0.777352	0.928044
593	0.0888714	0.0673632	0.0352729	0.678601	0.739144	0.919431
594	0.0746235	0.102398	0.0750465	0.712426	0.689288	0.8897
595	0.0695031	0.0668009	0.0318129	0.724429	0.754737	0.921603
596	0.101746	0.0559692	0.0243334	0.685027	0.780661	0.936159
597	0.0685088	0.0703456	0.0327537	0.753803	0.736534	0.908765
598	0.0779503	0.0692181	0.0283913	0.667133	0.73975	0.914283
599	0.0872091	0.0689099	0.0327268	0.697464	0.750699	0.927295
600	0.0920977	0.0561376	0.0279832	0.696293	0.775527	0.927174
601	0.0657071	0.0679902	0.0293289	0.733268	0.771626	0.931518
602	0.0877644	0.0584436	0.0265414	0.68565	0.759154	0.92936
603	0.131322	0.0642832	0.0366824	0.651556	0.780801	0.93176
604	0.0774229	0.0590994	0.0271645	0.720491	0.766236	0.930931
605	0.0805795	0.0599747	0.0285551	0.690018	0.763035	0.93103
606	0.0820291	0.066144	0.0331909	0.721745	0.758049	0.929724
607	0.0772732	0.0671577	0.0369752	0.734376	0.771908	0.930442
608	0.0642139	0.0940942	0.0737776	0.766422	0.734102	0.860926
609	0.0799385	0.0775705	0.0440389	0.688816	0.737496	0.922633
610	0.113966	0.0606709	0.0281833	0.639038	0.752484	0.929593
611	0.0784416	0.0650291	0.0278058	0.713136	0.752833	0.933158
612	0.0772993	0.0899658	0.0571014	0.715571	0.710352	0.909519
613	0.0676366	0.0717412	0.0394892	0.737678	0.745367	0.923161
614	0.133269	0.0516982	0.0266213	0.666363	0.779425	0.931637
615	0.0906882	0.0983528	0.070975	0.721581	0.731273	0.913911
616	0.0767134	0.0608128	0.0278785	0.722679	0.77829	0.938706
617	0.0669458	0.0722049	0.0357383	0.727912	0.735213	0.930284
618	0.095671	0.0655265	0.0300435	0.671644	0.741052	0.926121
619	0.184863	0.0602103	0.0313684	0.577979	0.769386	0.931046
620	0.0848942	0.0639704	0.0315367	0.708785	0.75235	0.924725
621	0.0785022	0.0828627	0.0489676	0.712431	0.731647	0.916816
622	0.0806167	0.0797732	0.0453175	0.694251	0.723078	0.919075
623	0.0994643	0.06289	0.0313609	0.695957	0.764922	0.93141
624	0.145191	0.0633095	0.0299411	0.63106	0.772581	0.930026
625	0.0834375	0.0650172	0.0326918	0.70343	0.754595	0.928822
626	0.0842332	0.0608309	0.028382	0.703685	0.76061	0.926868
627	0.18631	0.0654352	0.0296531	0.593764	0.764324	0.932531
628	0.0661908	0.0598354	0.0282002	0.724199	0.780424	0.930832
629	0.085	0.070534	0.036495	0.665887	0.727276	0.9172

## Sheet: figure_2_FLAIR
subject	nearest_nrmse	bicubic_nrmse	edsr_nrmse	nearest_ssim	bicubic_ssim	edsr_ssim		Paired T-Test Results	p-value
0	0.0822753	0.0832801	0.0556922	0.711413	0.727647	0.893226		NRMSE
1	0.069835	0.07092	0.0321795	0.713602	0.730707	0.865057		nearest / EDSR	0
2	0.0923984	0.0940233	0.0701254	0.660506	0.675028	0.850958		nearest / bicubic	1.17204e-61
3	0.101339	0.100549	0.0814538	0.650137	0.664806	0.841775		EDSR / bicubic	0
4	0.0808143	0.0806161	0.0602155	0.693519	0.707067	0.877421		SSIM
5	0.104282	0.106153	0.087666	0.657602	0.674368	0.845888		nearest / EDSR	0
6	0.0835014	0.0874052	0.0555513	0.709827	0.727202	0.909627		nearest / bicubic	0
7	0.0856429	0.086258	0.0552309	0.736789	0.75556	0.915357		EDSR / bicubic	0
8	0.112543	0.113315	0.0917298	0.609784	0.626779	0.824239
9	0.103372	0.104388	0.0823598	0.649288	0.667031	0.849218
10	0.0800195	0.0804041	0.0546668	0.710143	0.727606	0.89171
11	0.101352	0.101093	0.0742056	0.63839	0.654199	0.852603
12	0.107537	0.10779	0.0804824	0.617746	0.634887	0.833739
13	0.0995317	0.101127	0.0801031	0.68245	0.698658	0.854596
14	0.0788049	0.0800777	0.0528047	0.673595	0.686818	0.86702
15	0.0781571	0.0794034	0.0495831	0.675363	0.688935	0.870673
16	0.0892647	0.0928374	0.0642578	0.67253	0.686692	0.853629
17	0.104516	0.104603	0.0859917	0.635104	0.648933	0.820739
18	0.0929726	0.092481	0.0746445	0.673885	0.689222	0.84839
19	0.0856045	0.0881861	0.0589065	0.663956	0.676698	0.85662
20	0.113939	0.116088	0.0935105	0.637268	0.652955	0.820092
21	0.0732301	0.0737232	0.0467567	0.72537	0.73963	0.898028
22	0.083145	0.0823472	0.0658521	0.674977	0.68829	0.853355
23	0.126909	0.130699	0.0994153	0.617009	0.633373	0.821213
24	0.110993	0.11342	0.0825722	0.66474	0.679251	0.856663
25	0.0802522	0.0821222	0.0526507	0.668876	0.681861	0.852108
26	0.0903532	0.0920922	0.0621658	0.676061	0.691143	0.873537
27	0.076487	0.0767934	0.0419468	0.721522	0.735733	0.913428
28	0.0506837	0.0488068	0.0286869	0.752439	0.761381	0.897457
29	0.0815638	0.0824242	0.0504613	0.646968	0.661549	0.858857
30	0.0740896	0.0762604	0.044837	0.690393	0.703999	0.875107
31	0.0810746	0.0822787	0.0578641	0.681955	0.694081	0.859987
32	0.0905926	0.0923797	0.0662202	0.654911	0.666781	0.834354
33	0.0850135	0.0860631	0.0564636	0.681414	0.694927	0.869341
34	0.104104	0.105425	0.0768257	0.634159	0.648772	0.846719
35	0.105807	0.107775	0.0814171	0.63843	0.6561	0.841667
36	0.101526	0.102876	0.0794367	0.650683	0.666172	0.844577
37	0.0835028	0.0850869	0.0574222	0.670786	0.685261	0.866515
38	0.0728338	0.0724636	0.0388166	0.716817	0.731585	0.899505
39	0.0824913	0.0830073	0.0585754	0.702992	0.719962	0.88235
40	0.0946787	0.0958505	0.0665301	0.660368	0.678584	0.863125
41	0.0901034	0.0908478	0.0629877	0.669045	0.685819	0.872879
42	0.0940874	0.0972254	0.0698237	0.645929	0.659972	0.851065
43	0.0799899	0.0799815	0.0517993	0.681166	0.69487	0.879261
44	0.102299	0.10412	0.0731823	0.661215	0.676124	0.85538
45	0.0803657	0.0830448	0.0599699	0.687781	0.700798	0.866467
46	0.0883534	0.089656	0.0602372	0.667632	0.683737	0.857996
47	0.110564	0.112676	0.0898568	0.648438	0.665134	0.841141
48	0.0947731	0.0963925	0.0735643	0.647214	0.66293	0.840382
49	0.0720351	0.0741588	0.0430363	0.681811	0.694656	0.877052
50	0.083357	0.0840367	0.0589017	0.68258	0.696938	0.871885
51	0.0797625	0.0825772	0.044606	0.700768	0.715606	0.891429
52	0.122713	0.125861	0.100223	0.621681	0.637238	0.824593
53	0.0824628	0.0855064	0.0503965	0.700098	0.714424	0.885847
54	0.101988	0.104484	0.0834261	0.639937	0.654794	0.831706
55	0.0903258	0.0908079	0.0654085	0.69541	0.710592	0.873063
56	0.0968139	0.0986633	0.0744398	0.632113	0.647792	0.841286
57	0.0865945	0.0881484	0.0599732	0.677902	0.692828	0.869238
58	0.0768761	0.080204	0.0452029	0.740094	0.755407	0.920986
59	0.0638874	0.0644245	0.0383216	0.722491	0.733907	0.899407
60	0.0774209	0.0793502	0.0468295	0.662572	0.674786	0.863373
61	0.093265	0.0932937	0.0706692	0.645411	0.658681	0.844896
62	0.0670894	0.0691825	0.0295214	0.755107	0.767392	0.917144
63	0.0708497	0.0705964	0.0428968	0.715373	0.727404	0.896562
64	0.0741571	0.0756826	0.0440374	0.688715	0.701778	0.883398
65	0.0879183	0.088703	0.0574918	0.673869	0.689633	0.873287
66	0.104615	0.104787	0.0777522	0.642337	0.657678	0.841812
67	0.100772	0.102865	0.0766068	0.638392	0.654695	0.846426
68	0.10996	0.111531	0.0921983	0.676987	0.696393	0.856619
69	0.101849	0.101725	0.073337	0.633483	0.647611	0.845362
70	0.0843595	0.0842797	0.0588686	0.719938	0.734958	0.892461
71	0.0991244	0.0986452	0.0821168	0.658065	0.673933	0.844119
72	0.092238	0.0936017	0.0716669	0.670108	0.683034	0.849154
73	0.0805546	0.0836625	0.0530481	0.694529	0.706222	0.871883
74	0.0842488	0.0866358	0.0581541	0.685953	0.698029	0.866082
75	0.123161	0.126666	0.100752	0.639173	0.656514	0.829822
76	0.103111	0.105737	0.0837027	0.662705	0.67598	0.840973
77	0.0737502	0.0746814	0.0447285	0.689429	0.701111	0.888758
78	0.0803763	0.0817719	0.0483518	0.701007	0.715037	0.887909
79	0.0786753	0.0804231	0.0492108	0.732629	0.747179	0.89998
80	0.078968	0.0792131	0.0567417	0.673061	0.686774	0.862079
81	0.0769717	0.0784134	0.0446628	0.693032	0.706608	0.884071
82	0.0840788	0.0853066	0.0493896	0.706182	0.717891	0.889161
83	0.0783817	0.0789447	0.0492477	0.70342	0.717959	0.885258
84	0.0880064	0.0885452	0.0662241	0.69127	0.705618	0.875111
85	0.0803358	0.0819357	0.0452502	0.695521	0.707023	0.885185
86	0.086974	0.0878128	0.0614134	0.686684	0.700311	0.872988
87	0.0676356	0.0689046	0.0369179	0.718004	0.729978	0.895439
88	0.0776016	0.0788088	0.0532739	0.688796	0.702716	0.878773
89	0.0932063	0.0947104	0.0692989	0.666746	0.680897	0.862647
90	0.0752376	0.077966	0.0442391	0.677866	0.690104	0.874408
91	0.0818311	0.083067	0.05454	0.69306	0.704714	0.872567
92	0.0857505	0.0882269	0.0501148	0.684913	0.699466	0.887913
93	0.0979634	0.0996339	0.0634083	0.676573	0.694981	0.890032
94	0.0889975	0.0902587	0.061155	0.647436	0.662437	0.855353
95	0.0669666	0.0664154	0.0271119	0.75201	0.763025	0.911861
96	0.077048	0.0802449	0.0481781	0.684078	0.696774	0.868621
97	0.0889557	0.0882321	0.0706075	0.666197	0.677287	0.844214
98	0.0770487	0.0789295	0.0431323	0.679992	0.691858	0.878485
99	0.056783	0.0552461	0.0295203	0.730404	0.741645	0.89923
100	0.0954175	0.0987983	0.0707564	0.682891	0.698428	0.874652
101	0.114474	0.116179	0.0878977	0.595156	0.613001	0.820404
102	0.089645	0.0900558	0.0640506	0.667253	0.682515	0.856914
103	0.0984913	0.0994745	0.0735878	0.647017	0.662866	0.849605
104	0.0965944	0.0989953	0.0660934	0.661304	0.673301	0.861094
105	0.113096	0.114738	0.0899728	0.655677	0.67117	0.83893
106	0.101018	0.10328	0.0778125	0.642196	0.658735	0.846913
107	0.0732617	0.073156	0.0424584	0.676283	0.689246	0.871541
108	0.0853697	0.0855591	0.0629274	0.663602	0.680109	0.860443
109	0.0836568	0.0837306	0.0537068	0.684083	0.697863	0.875655
110	0.0732678	0.0731458	0.0442933	0.713473	0.726124	0.891074
111	0.0990949	0.101112	0.0685148	0.63308	0.648674	0.844303
112	0.0953189	0.0974983	0.0688909	0.67629	0.691167	0.856948
113	0.117298	0.117624	0.0959261	0.61462	0.634539	0.808002
114	0.0836183	0.0834379	0.0625262	0.685404	0.700332	0.865861
115	0.0669884	0.0687371	0.0377196	0.696894	0.707821	0.882175
116	0.0798966	0.0830705	0.049983	0.708355	0.719739	0.887615
117	0.0898573	0.0918288	0.0683172	0.693369	0.709995	0.876587
118	0.0793231	0.0802532	0.0458883	0.724779	0.736694	0.897553
119	0.097659	0.0988177	0.065792	0.650566	0.669354	0.856508
120	0.0770049	0.078891	0.0489459	0.689167	0.702978	0.879811
121	0.0976286	0.0997536	0.0718075	0.658614	0.672711	0.857043
122	0.0843234	0.0842737	0.0558077	0.6753	0.69095	0.874352
123	0.0798272	0.0799483	0.0587274	0.700082	0.713626	0.87611
124	0.114678	0.116009	0.0936357	0.650338	0.666987	0.838403
125	0.0807993	0.0820621	0.0554102	0.69984	0.713772	0.876301
126	0.0631198	0.0632269	0.0396533	0.722121	0.734047	0.892223
127	0.0875133	0.0864598	0.0630203	0.668313	0.684022	0.864019
128	0.0887957	0.0892072	0.0627821	0.665598	0.68054	0.87057
129	0.0994806	0.0992838	0.0681437	0.679884	0.700017	0.888036
130	0.0882482	0.0884768	0.0658463	0.655471	0.67201	0.853634
131	0.0663353	0.0675472	0.0327673	0.712698	0.724097	0.897237
132	0.0815751	0.0827327	0.0499118	0.654992	0.670009	0.866463
133	0.0971184	0.100505	0.0681344	0.675883	0.690758	0.869346
134	0.112642	0.113628	0.0932507	0.626249	0.640793	0.820921
135	0.0744965	0.0760782	0.0457503	0.707118	0.718143	0.886718
136	0.107426	0.107303	0.0850884	0.628046	0.643559	0.83696
137	0.100298	0.101891	0.0766049	0.640243	0.655225	0.842118
138	0.102451	0.104701	0.0759836	0.640402	0.655023	0.843043
139	0.0828863	0.0846977	0.0529609	0.670863	0.684567	0.869949
140	0.0806967	0.0821286	0.050316	0.683384	0.698711	0.879455
141	0.0802955	0.0814206	0.0476071	0.683349	0.694504	0.880736
142	0.0879599	0.0880045	0.0556879	0.681109	0.696536	0.878769
143	0.0712534	0.0709848	0.0457048	0.704205	0.715665	0.879328
144	0.0941265	0.0958201	0.063456	0.672834	0.687394	0.876157
145	0.106097	0.108706	0.0814076	0.656257	0.671743	0.849083
146	0.0754425	0.0763375	0.0473755	0.691212	0.704238	0.883586
147	0.0846942	0.0886697	0.053444	0.666959	0.681573	0.87139
148	0.0793192	0.0796686	0.0478971	0.693173	0.707225	0.880555
149	0.0776803	0.0770241	0.0526849	0.709376	0.724049	0.886614
150	0.0826498	0.0832519	0.0569649	0.665697	0.680355	0.87039
151	0.070156	0.0727348	0.0371348	0.746846	0.763137	0.909792
152	0.0714998	0.0734118	0.0355836	0.725596	0.742857	0.922103
153	0.080731	0.0821217	0.0487725	0.735619	0.755228	0.920641
154	0.0776793	0.0789222	0.0467127	0.742449	0.760553	0.921111
155	0.0993851	0.103191	0.0712449	0.702141	0.717102	0.877012
156	0.0859516	0.0868342	0.0570238	0.723359	0.740112	0.901484
157	0.0819657	0.0834593	0.0560882	0.69694	0.711089	0.877
158	0.0878978	0.0888475	0.0639828	0.671695	0.686452	0.824949
159	0.0853795	0.0837794	0.0603731	0.680318	0.693679	0.873194
160	0.0789015	0.0790716	0.0420706	0.702908	0.719199	0.89791
161	0.0968708	0.0974933	0.07521	0.661115	0.677101	0.852228
162	0.0962284	0.0969208	0.0727852	0.655874	0.671479	0.853298
163	0.0718704	0.0730104	0.0472961	0.720803	0.731591	0.882525
164	0.0793166	0.0795512	0.0465979	0.676529	0.691361	0.879935
165	0.0869439	0.0882634	0.0535783	0.669105	0.683414	0.868572
166	0.0761986	0.0774112	0.0497732	0.697658	0.709729	0.878415
167	0.118338	0.118283	0.10192	0.610133	0.624122	0.80434
168	0.0968677	0.0984576	0.074558	0.657328	0.671885	0.847879
169	0.088601	0.0901661	0.060114	0.661021	0.675002	0.868063
170	0.0848294	0.0858024	0.0504555	0.67014	0.68442	0.878313
171	0.105796	0.107479	0.0807263	0.637708	0.653337	0.838104
172	0.0719705	0.072702	0.0443522	0.73568	0.753216	0.917692
173	0.0589699	0.0594892	0.0245314	0.767278	0.782242	0.912556
174	0.080796	0.0834186	0.0531315	0.659941	0.675461	0.863521
175	0.0753936	0.0760908	0.0486502	0.711177	0.724209	0.887831
176	0.0890498	0.0899922	0.0638567	0.681788	0.697477	0.859178
177	0.0713117	0.0730085	0.0449952	0.708484	0.720508	0.880965
178	0.0963422	0.0958767	0.0767731	0.649227	0.664105	0.791942
179	0.0726607	0.0765361	0.0424531	0.765595	0.780509	0.922672
180	0.106557	0.108793	0.0853303	0.625063	0.641846	0.830458
181	0.0745339	0.0769244	0.0399086	0.69272	0.705327	0.882881
182	0.0878636	0.0886386	0.0669338	0.677582	0.69042	0.85615
183	0.0892308	0.0926216	0.0587929	0.656605	0.669645	0.872813
184	0.0853961	0.087895	0.0559856	0.698101	0.711819	0.877511
185	0.0808283	0.0822295	0.0390084	0.685185	0.699032	0.881802
186	0.0712888	0.0707718	0.0471444	0.708335	0.720815	0.883354
187	0.0811053	0.0844623	0.0513321	0.683479	0.697923	0.880565
188	0.0826618	0.082035	0.0569996	0.699664	0.715825	0.882975
189	0.067869	0.0693846	0.0359885	0.698993	0.710497	0.887699
190	0.105082	0.108469	0.0801183	0.676103	0.690959	0.861876
191	0.0988979	0.0996298	0.0756302	0.644589	0.65977	0.840147
192	0.0999318	0.101065	0.0773824	0.691821	0.70871	0.870957
193	0.093771	0.0960333	0.0596536	0.672501	0.687095	0.865951
194	0.0904598	0.092429	0.062454	0.674094	0.688414	0.869665
195	0.0822301	0.0828201	0.0471894	0.690793	0.703605	0.887694
196	0.0767817	0.0778641	0.0434969	0.707585	0.720264	0.890887
197	0.0862673	0.0878875	0.0559784	0.668648	0.683194	0.871269
198	0.0742898	0.0752894	0.0482121	0.72259	0.738566	0.896638
199	0.0734217	0.0746238	0.0450477	0.692134	0.705487	0.885326
200	0.120345	0.123957	0.0984158	0.609936	0.625749	0.81399
201	0.0853835	0.086239	0.0576729	0.690803	0.703949	0.876153
202	0.091758	0.0926089	0.0633993	0.651299	0.666975	0.861162
203	0.0881555	0.0898238	0.0623754	0.675735	0.688705	0.862916
204	0.0760706	0.0780785	0.0452101	0.706546	0.717875	0.883271
205	0.0704077	0.0708477	0.0402746	0.746271	0.764564	0.923741
206	0.083493	0.0850645	0.0529182	0.709756	0.724796	0.889366
207	0.109871	0.111123	0.0947172	0.654607	0.667939	0.833741
208	0.100239	0.100529	0.0734978	0.666016	0.682056	0.863505
209	0.0771964	0.0800462	0.0461636	0.687782	0.699267	0.881456
210	0.0838373	0.0844126	0.0526243	0.668211	0.683284	0.873519
211	0.0730988	0.0735132	0.0462883	0.69778	0.709474	0.879232
212	0.0889421	0.0904856	0.0616912	0.6864	0.701548	0.872812
213	0.0951265	0.0978481	0.0657818	0.664082	0.679995	0.861208
214	0.0809406	0.0824542	0.0530611	0.667583	0.681168	0.86453
215	0.0834873	0.0839115	0.0493644	0.704364	0.717863	0.891593
216	0.0645615	0.0661327	0.0368695	0.702251	0.713932	0.877426
217	0.0979631	0.0973943	0.0736981	0.663359	0.679953	0.858808
218	0.0926421	0.0922127	0.0607479	0.679473	0.699295	0.896697
219	0.0938734	0.0943594	0.0681832	0.652367	0.668172	0.847625
220	0.0978074	0.0980397	0.0781222	0.656148	0.671305	0.843664
221	0.0828399	0.0826516	0.0509655	0.70924	0.722761	0.886061
222	0.0817501	0.0800439	0.0636636	0.690013	0.703971	0.857346
223	0.0858669	0.0868488	0.0565017	0.695661	0.710024	0.87951
224	0.0652617	0.0661033	0.0381692	0.691683	0.703996	0.876983
225	0.111113	0.11198	0.0884606	0.637519	0.655502	0.842745
226	0.104866	0.10665	0.0849279	0.690435	0.705541	0.867693
227	0.0643981	0.0647983	0.0396852	0.728657	0.742895	0.897422
228	0.0843292	0.0880009	0.0581175	0.719765	0.737584	0.909093
229	0.126804	0.126695	0.111148	0.635978	0.650659	0.819614
230	0.0653912	0.067443	0.0409437	0.728115	0.740236	0.891622
231	0.0667568	0.0662142	0.0337616	0.717458	0.72939	0.889931
232	0.0879812	0.0906097	0.0516865	0.684693	0.698125	0.878026
233	0.0840992	0.0861865	0.0527507	0.657244	0.671207	0.869666
234	0.0831317	0.0831169	0.0575079	0.673026	0.686868	0.868739
235	0.0786943	0.0786871	0.044931	0.69025	0.703247	0.893381
236	0.0871739	0.0869875	0.0591798	0.68354	0.699764	0.882372
237	0.0841667	0.0833548	0.056928	0.667815	0.681593	0.863585
238	0.08422	0.0836778	0.0564579	0.679597	0.693634	0.878962
239	0.0744931	0.0759143	0.0510738	0.693763	0.705541	0.879971
240	0.102925	0.103144	0.0761467	0.653819	0.669961	0.852587
241	0.0853558	0.0867162	0.0529723	0.705054	0.718677	0.890732
242	0.0813995	0.0823949	0.0511273	0.689273	0.70376	0.879161
243	0.0843273	0.0860756	0.0574087	0.680086	0.691834	0.873346
244	0.087044	0.0874161	0.0547158	0.679816	0.693584	0.872324
245	0.104461	0.105595	0.0815153	0.628977	0.643648	0.843294
246	0.0896968	0.0900092	0.0624991	0.691192	0.706613	0.884242
247	0.136643	0.137566	0.120665	0.618148	0.634291	0.808081
248	0.100423	0.100085	0.0796329	0.69289	0.708262	0.869207
249	0.0964729	0.0956606	0.0713537	0.681543	0.699667	0.87586
250	0.0862229	0.0880569	0.0576839	0.714223	0.732836	0.908326
251	0.0634094	0.0630711	0.0295982	0.729667	0.742479	0.905311
252	0.124722	0.126112	0.10604	0.598831	0.613869	0.805867
253	0.0890237	0.0904404	0.0630293	0.66163	0.677591	0.864289
254	0.087976	0.0899068	0.056297	0.689493	0.704362	0.879799
255	0.0813102	0.082509	0.0565923	0.72464	0.736849	0.885145
256	0.101488	0.103128	0.0769995	0.641385	0.657721	0.840877
257	0.083435	0.0846253	0.056576	0.66922	0.684623	0.871336
258	0.0891775	0.0885138	0.0615643	0.699955	0.715961	0.885878
259	0.0830637	0.0842537	0.047174	0.687142	0.700537	0.887551
260	0.0947502	0.0964911	0.0715698	0.671061	0.684299	0.858947
261	0.0689795	0.0713755	0.03297	0.692469	0.703754	0.886137
262	0.0816464	0.0843839	0.0499309	0.670099	0.682516	0.873589
263	0.0893837	0.0897142	0.0670795	0.687216	0.700875	0.861571
264	0.0821147	0.0819683	0.0576707	0.667486	0.68165	0.860871
265	0.0767119	0.0778442	0.0456515	0.717922	0.733222	0.892174
266	0.0612297	0.0609784	0.0316989	0.746451	0.759367	0.909751
267	0.0900144	0.0923561	0.0650787	0.688232	0.701773	0.861369
268	0.087718	0.0882006	0.064854	0.674502	0.690883	0.846141
269	0.0906254	0.090356	0.0672057	0.651248	0.665398	0.844685
270	0.0832275	0.0829059	0.0541044	0.678261	0.692563	0.87699
271	0.0772732	0.0773563	0.0501839	0.692719	0.706629	0.875739
272	0.0861855	0.088595	0.0562658	0.710027	0.724668	0.8961
273	0.0732743	0.0754082	0.035897	0.691174	0.704579	0.878376
274	0.0821638	0.0815561	0.0528594	0.677795	0.69194	0.868787
275	0.0869686	0.0882792	0.0653124	0.667058	0.682427	0.859533
276	0.113732	0.115052	0.0935589	0.609583	0.626064	0.811664
277	0.0767804	0.0769575	0.041459	0.715601	0.729491	0.901653
278	0.0863519	0.0868927	0.0594749	0.677061	0.691288	0.868854
279	0.102331	0.104423	0.0756656	0.645826	0.66141	0.86821
280	0.0964023	0.0940255	0.0709926	0.615631	0.636541	0.848733
281	0.0951764	0.0964609	0.0655309	0.644829	0.660621	0.852648
282	0.0684544	0.0686067	0.0351874	0.673601	0.68724	0.875909
283	0.0740848	0.0732858	0.0479588	0.71172	0.725394	0.884855
284	0.0934378	0.0942562	0.0652872	0.666649	0.681483	0.868889
285	0.0841723	0.0855082	0.0599299	0.675334	0.687928	0.869409
286	0.103287	0.104303	0.0766071	0.652487	0.670766	0.862866
287	0.0711685	0.0709419	0.0441038	0.675849	0.687318	0.870026
288	0.0795073	0.0798576	0.0385562	0.731387	0.747353	0.921647
289	0.0684561	0.0680018	0.0350794	0.708063	0.719614	0.895365
290	0.0790221	0.0807339	0.0565385	0.682549	0.695297	0.86145
291	0.0750318	0.074029	0.0414293	0.702081	0.71772	0.903414
292	0.0892613	0.0904293	0.0607694	0.664287	0.680482	0.868641
293	0.0867216	0.0886901	0.0491015	0.701525	0.717292	0.897557
294	0.0946183	0.0954763	0.0705466	0.640685	0.655675	0.846472
295	0.0833362	0.0828334	0.057147	0.683747	0.699848	0.875753
296	0.0828757	0.0839163	0.0443798	0.689331	0.705223	0.898703
297	0.0900412	0.0920818	0.0596238	0.657859	0.670708	0.86486
298	0.0745712	0.0758712	0.0379387	0.704564	0.718821	0.892596
299	0.092558	0.0936533	0.066617	0.657168	0.670932	0.860937
300	0.0891975	0.0919822	0.0605265	0.654598	0.666943	0.863833
301	0.0737273	0.0741311	0.0428462	0.706896	0.719069	0.896682
302	0.0970179	0.09765	0.0740856	0.666812	0.683486	0.857052
303	0.0750087	0.0758426	0.0481642	0.693175	0.706521	0.878476
304	0.102487	0.104129	0.0786392	0.633243	0.646397	0.834382
305	0.0853254	0.0875245	0.0599878	0.706875	0.719441	0.880647
306	0.0666773	0.0677527	0.0292078	0.729639	0.739345	0.901113
307	0.0830816	0.0842825	0.0479002	0.660279	0.678709	0.88392
308	0.0671266	0.0662718	0.0449133	0.741153	0.758035	0.900047
309	0.0682127	0.0693382	0.0340314	0.716429	0.729734	0.892523
310	0.086274	0.0874147	0.0618234	0.681532	0.694627	0.861851
311	0.0786626	0.0811572	0.0501295	0.675855	0.688846	0.872353
312	0.0752024	0.0771249	0.0430255	0.686907	0.698752	0.882485
313	0.0699851	0.0718182	0.040653	0.714873	0.729629	0.903417
314	0.0747555	0.0764574	0.0413258	0.717647	0.73142	0.891984
315	0.067397	0.0664273	0.0384258	0.700196	0.714136	0.886947
316	0.0745213	0.0767271	0.0484182	0.707429	0.720402	0.887831
317	0.0935584	0.0950776	0.0674155	0.700458	0.717454	0.895747
318	0.119019	0.120091	0.101264	0.638654	0.657142	0.847659
319	0.0772866	0.0775864	0.052337	0.698235	0.712723	0.860642
320	0.0992867	0.102747	0.0707288	0.673993	0.687953	0.865214
321	0.10951	0.111471	0.0804612	0.691394	0.712454	0.888842
322	0.0791941	0.0812261	0.0513869	0.693732	0.70657	0.875671
323	0.0928252	0.0951268	0.0674526	0.676667	0.69176	0.869449
324	0.075542	0.0746801	0.0489301	0.715713	0.727103	0.882126
325	0.0876923	0.0863017	0.0567587	0.670208	0.687341	0.891332
326	0.104154	0.102857	0.0783309	0.662302	0.679649	0.874283
327	0.123044	0.124441	0.104245	0.581554	0.597592	0.798444
328	0.0686326	0.0695039	0.0395228	0.719105	0.729529	0.885349
329	0.0915547	0.092922	0.0673862	0.657956	0.673142	0.855188
330	0.108771	0.109314	0.0851856	0.697074	0.713846	0.88314
331	0.0870791	0.0872429	0.0603713	0.670814	0.685053	0.862319
332	0.0805587	0.0776619	0.0433148	0.689737	0.706546	0.890522
333	0.090567	0.0926236	0.0598957	0.68798	0.702236	0.875857
334	0.0749253	0.0729296	0.0437196	0.697191	0.711494	0.897323
335	0.0695837	0.0691732	0.0412232	0.721785	0.733066	0.896071
336	0.0893634	0.0914705	0.0594427	0.670512	0.684626	0.86944
337	0.0972047	0.0989513	0.0746265	0.6362	0.653085	0.840525
338	0.0844927	0.085491	0.0498715	0.681474	0.69765	0.874571
339	0.0855816	0.0857277	0.0583194	0.694034	0.709075	0.878034
340	0.120189	0.121845	0.0924332	0.630815	0.646172	0.848562
341	0.0707227	0.0684911	0.0437153	0.74698	0.760815	0.914319
342	0.103814	0.104198	0.0839208	0.645795	0.660761	0.83116
343	0.0836353	0.0833178	0.0605449	0.666296	0.678109	0.860517
344	0.0780148	0.0780721	0.0484647	0.681431	0.694586	0.876761
345	0.0670234	0.0680969	0.0347451	0.706506	0.717775	0.888277
346	0.112486	0.115406	0.0843402	0.6691	0.690179	0.883072
347	0.0741539	0.0745202	0.0435267	0.699448	0.712726	0.885484
348	0.0883458	0.0898615	0.0562507	0.629034	0.641943	0.845921
349	0.120181	0.121136	0.101071	0.611625	0.627628	0.809718
350	0.0974808	0.0988597	0.07492	0.656812	0.672311	0.851726
351	0.100369	0.102239	0.0739998	0.637171	0.651499	0.847321
352	0.0935432	0.0942689	0.054519	0.700382	0.71669	0.905088
353	0.0854266	0.0848903	0.0602962	0.661503	0.675317	0.85825
354	0.107879	0.109639	0.0827008	0.646333	0.661622	0.84896
355	0.0825381	0.0848707	0.0531509	0.687926	0.701312	0.881092
356	0.0948146	0.0938663	0.0578945	0.640731	0.660852	0.865079
357	0.0900361	0.093749	0.0632637	0.651461	0.663972	0.854551
358	0.07675	0.0794399	0.0436588	0.709184	0.722559	0.858327
359	0.0797395	0.0817747	0.0537806	0.671581	0.684145	0.866905
360	0.0921249	0.0918513	0.0645576	0.665864	0.680594	0.863734
361	0.0848861	0.0858821	0.0614794	0.666498	0.680728	0.858725
362	0.0979988	0.0983467	0.0810916	0.638427	0.652749	0.827146
363	0.121023	0.122339	0.0961063	0.639493	0.655774	0.834437
364	0.0739535	0.0739249	0.0474644	0.679031	0.69239	0.863111
365	0.0814767	0.0824244	0.0552275	0.692133	0.70588	0.882588
366	0.0903887	0.091563	0.0633864	0.652046	0.667104	0.853434
367	0.140988	0.143764	0.121871	0.582759	0.599577	0.785234
368	0.0796979	0.0803274	0.049656	0.707803	0.721543	0.886185
369	0.10052	0.102534	0.077216	0.645719	0.660685	0.845253
370	0.104096	0.107009	0.0824713	0.648792	0.661792	0.838585
371	0.0943715	0.0948997	0.0642824	0.670147	0.685256	0.870378
372	0.0662581	0.0652196	0.0295439	0.723233	0.735686	0.900254
373	0.0880075	0.0890495	0.0626071	0.665652	0.678766	0.855674
374	0.0616684	0.0601682	0.0335849	0.72187	0.734381	0.897616
375	0.078459	0.0801527	0.0514908	0.684251	0.69695	0.876248
376	0.099582	0.100382	0.0751226	0.652221	0.670609	0.848193
377	0.0968538	0.0971385	0.0713864	0.652056	0.667067	0.856532
378	0.0743724	0.0752753	0.0416456	0.680311	0.691099	0.874003
379	0.117534	0.118982	0.0931133	0.610894	0.628328	0.829149
380	0.0876329	0.0876718	0.0659815	0.666058	0.67977	0.857788
381	0.073576	0.0737179	0.0424959	0.722352	0.73335	0.894617
382	0.0681062	0.0687507	0.038246	0.700702	0.711115	0.886062
383	0.0783826	0.0784131	0.0570732	0.67532	0.686354	0.852297
384	0.0698797	0.0691595	0.0406548	0.697623	0.712612	0.880794
385	0.0723457	0.0725883	0.0397166	0.703895	0.716444	0.894378
386	0.0902141	0.0898366	0.046961	0.651133	0.667736	0.878547
387	0.109663	0.109796	0.0808051	0.635368	0.652521	0.850203
388	0.0906983	0.0920372	0.0646152	0.648882	0.664086	0.854421
389	0.0948575	0.0965575	0.0692713	0.641391	0.655067	0.843929
390	0.0954242	0.0960994	0.0708072	0.659024	0.673451	0.854213
391	0.0871195	0.0899186	0.0562217	0.711007	0.72638	0.890462
392	0.109353	0.109509	0.0873969	0.681386	0.699993	0.855177
393	0.101975	0.103785	0.0790745	0.673268	0.689365	0.854781
394	0.0804171	0.082859	0.047522	0.67197	0.68453	0.878431
395	0.0989828	0.100799	0.0708469	0.641297	0.656558	0.84966
396	0.07861	0.0799332	0.044341	0.707583	0.720315	0.883789
397	0.074774	0.0784726	0.0435252	0.718414	0.728671	0.89606
398	0.0820819	0.0830167	0.0520615	0.664121	0.676868	0.860999
399	0.0810357	0.0818699	0.0535146	0.689513	0.702487	0.866518
400	0.0842535	0.0845569	0.0394311	0.699461	0.713428	0.910708
401	0.0730486	0.0721041	0.0538969	0.717351	0.726914	0.86812
402	0.0584497	0.0580768	0.029946	0.731146	0.740758	0.897973
403	0.060042	0.0605806	0.029498	0.731955	0.742308	0.906197
404	0.0777179	0.0768121	0.055651	0.689618	0.704018	0.872777
405	0.0684713	0.0701302	0.0324153	0.719688	0.730678	0.894993
406	0.0822236	0.0864782	0.0504329	0.702799	0.713542	0.883109
407	0.101659	0.102577	0.079721	0.667652	0.681822	0.844947
408	0.0857387	0.0856975	0.0635238	0.681557	0.695743	0.85543
409	0.113876	0.114398	0.0968708	0.622693	0.63838	0.82299
410	0.0856311	0.0864536	0.0564255	0.653088	0.666809	0.864241
411	0.0656921	0.0664349	0.0351396	0.716434	0.726502	0.890846
412	0.111428	0.113434	0.0928425	0.65317	0.66739	0.834381
413	0.0687201	0.0693245	0.0321012	0.712211	0.723494	0.914398
414	0.0847946	0.0850024	0.0617174	0.672743	0.686629	0.859537
415	0.0691532	0.0702097	0.0382341	0.718292	0.731111	0.895373
416	0.0802322	0.0824117	0.051513	0.708098	0.71962	0.881223
417	0.123715	0.124619	0.0997521	0.622409	0.638966	0.815051
418	0.0700268	0.0719103	0.0338568	0.706809	0.717661	0.892451
419	0.0982885	0.0987478	0.0693987	0.670909	0.686112	0.867566
420	0.0846244	0.0853446	0.0640527	0.673721	0.685873	0.856078
421	0.0847207	0.0851918	0.0602939	0.644204	0.657465	0.850965
422	0.125678	0.126441	0.106935	0.628191	0.646424	0.800254
423	0.0745684	0.0746498	0.0639491	0.693634	0.70184	0.824116
424	0.0776013	0.0796722	0.0564773	0.678852	0.690452	0.858018
425	0.0871376	0.0901185	0.0545982	0.692845	0.707142	0.879693
426	0.076596	0.0779916	0.0427884	0.697137	0.708181	0.882793
427	0.0957256	0.0974456	0.0646665	0.639854	0.654254	0.851584
428	0.0855109	0.0862401	0.0582448	0.673585	0.689456	0.865655
429	0.070375	0.0705126	0.0365666	0.731521	0.742715	0.903245
430	0.0865372	0.0867502	0.062532	0.66429	0.677603	0.858079
431	0.0834835	0.0833634	0.0508771	0.69292	0.707967	0.883051
432	0.102294	0.103292	0.085978	0.655295	0.670492	0.839374
433	0.0945826	0.093846	0.0665576	0.680765	0.696609	0.869434
434	0.0901268	0.0919885	0.0617877	0.696743	0.712267	0.878023
435	0.0766906	0.0764894	0.0521714	0.7015	0.71549	0.878343
436	0.0625778	0.0617325	0.0289658	0.730446	0.743632	0.890964
437	0.074234	0.0751591	0.0487923	0.682765	0.69652	0.869931
438	0.0760856	0.0754151	0.0350955	0.740396	0.756472	0.91979
439	0.0718276	0.0739995	0.0420411	0.680122	0.692038	0.877119
440	0.052614	0.0564337	0.021782	0.799595	0.814041	0.938653
441	0.0928727	0.094702	0.0612371	0.678886	0.693214	0.871319
442	0.0632776	0.0644604	0.0292082	0.722543	0.732259	0.899665
443	0.0930218	0.0957237	0.0646845	0.675169	0.69052	0.875676
444	0.069638	0.0688696	0.0457104	0.720374	0.732538	0.885501
445	0.0871751	0.0897931	0.0532878	0.685559	0.699311	0.872277
446	0.100729	0.102518	0.0747846	0.648457	0.665181	0.855847
447	0.0834969	0.0841678	0.0573912	0.67459	0.688275	0.867406
448	0.0921756	0.0931699	0.0680307	0.657668	0.671608	0.856676
449	0.0770608	0.077403	0.056858	0.70677	0.718434	0.871818
450	0.0824744	0.0846617	0.0528927	0.718406	0.731828	0.88972
451	0.0588116	0.0558917	0.0342572	0.734835	0.744866	0.871425
452	0.0978064	0.0991651	0.0778648	0.630688	0.645485	0.836146
453	0.0823124	0.0826319	0.0537049	0.681899	0.695785	0.870694
454	0.069735	0.0705714	0.0407073	0.706595	0.719161	0.88285
455	0.0726137	0.0738861	0.0479439	0.714467	0.725747	0.880072
456	0.0750083	0.0752525	0.0423604	0.692555	0.706211	0.890591
457	0.0665787	0.0667553	0.0417829	0.706721	0.717562	0.880302
458	0.0876099	0.0880292	0.0626066	0.628758	0.644511	0.846194
459	0.0778376	0.0784623	0.0487196	0.687481	0.700822	0.880997
460	0.0981059	0.100734	0.0730344	0.666919	0.681074	0.859968
461	0.0988751	0.0987708	0.0746863	0.650408	0.664233	0.83991
462	0.0815459	0.0819456	0.0545056	0.684235	0.696996	0.873467
463	0.0801756	0.0795049	0.0559879	0.687373	0.70007	0.868016
464	0.0793278	0.0803491	0.0502228	0.698121	0.711612	0.888808
465	0.0852043	0.0854898	0.0642766	0.677658	0.691791	0.860462
466	0.0752027	0.0748988	0.0463545	0.666142	0.679221	0.868892
467	0.0769478	0.0789277	0.0444465	0.675874	0.687361	0.875386
468	0.0918068	0.093164	0.0624249	0.698404	0.713074	0.881796
469	0.0769481	0.0765454	0.0472635	0.683875	0.696097	0.875194
470	0.0814784	0.0833526	0.0540683	0.670435	0.682586	0.86885
471	0.083207	0.0850422	0.0535786	0.692082	0.706405	0.878866
472	0.0824411	0.0829673	0.0441525	0.707779	0.719069	0.891218
473	0.088401	0.0875153	0.0559576	0.693257	0.71029	0.895826
474	0.0829742	0.0844394	0.0610059	0.674418	0.687715	0.863828
475	0.086288	0.0860656	0.0625402	0.662536	0.67707	0.854635
476	0.0700351	0.0745544	0.03447	0.713407	0.724825	0.893567
477	0.0678563	0.0676623	0.0262046	0.712546	0.730582	0.915106
478	0.0966236	0.0962534	0.0695834	0.660356	0.675578	0.88089
479	0.105775	0.108127	0.0824053	0.63609	0.650411	0.833981
480	0.0746237	0.0732287	0.0494976	0.708013	0.726249	0.852038
481	0.0733355	0.073363	0.033641	0.713379	0.728529	0.907335
482	0.077926	0.0768139	0.0403827	0.73066	0.751741	0.913825
483	0.0611845	0.060768	0.0457945	0.694853	0.700867	0.820869
484	0.0795424	0.0805956	0.0441445	0.725543	0.742369	0.872773
485	0.0943421	0.0937701	0.052272	0.674191	0.690475	0.900917
486	0.0743681	0.0765521	0.0406195	0.720396	0.734221	0.898353
487	0.0841921	0.0835976	0.0680059	0.708782	0.723111	0.877128
488	0.0857913	0.0857736	0.0439076	0.683064	0.699385	0.902358
489	0.11865	0.123277	0.0963794	0.652799	0.669583	0.845486
490	0.0851476	0.0860014	0.0602994	0.696182	0.710768	0.876506
491	0.0761875	0.0774885	0.0466998	0.71038	0.722672	0.891346
492	0.0862601	0.0851528	0.0604555	0.694892	0.711546	0.895048
493	0.104433	0.105628	0.0813426	0.645815	0.660825	0.870323
494	0.0872611	0.0874378	0.0599417	0.679486	0.69562	0.878343
495	0.0648965	0.0663963	0.0303331	0.724822	0.736845	0.911362
496	0.0982075	0.098573	0.0585263	0.647157	0.66607	0.888615
497	0.112681	0.115473	0.0810896	0.606905	0.624719	0.808512
498	0.0823543	0.0855317	0.0525001	0.657614	0.666555	0.860351
499	0.0595585	0.0584975	0.0416936	0.775582	0.787394	0.902888
500	0.0519589	0.0499584	0.0331424	0.728407	0.738473	0.87215
501	0.0863302	0.0858949	0.0591964	0.68991	0.703835	0.876481
502	0.0802309	0.0799611	0.0543191	0.736801	0.750669	0.906687
503	0.0971679	0.0979296	0.0754628	0.663161	0.678262	0.84664
504	0.0827003	0.0827679	0.0558768	0.655936	0.669673	0.857629
505	0.0527589	0.0496972	0.0274965	0.758259	0.771116	0.899271
506	0.0989086	0.100218	0.0746854	0.665859	0.684085	0.847991
507	0.0779264	0.0787537	0.0518292	0.687689	0.70064	0.876756
508	0.100421	0.100644	0.076727	0.696064	0.714649	0.888134
509	0.0998614	0.0997131	0.0733661	0.673271	0.690622	0.88826
510	0.0481018	0.0454759	0.0302295	0.723011	0.731086	0.85767
511	0.0766129	0.0760006	0.0419237	0.72109	0.737762	0.914214
512	0.105016	0.106706	0.0810791	0.681452	0.698275	0.876213
513	0.0713805	0.0723979	0.0455716	0.697386	0.709624	0.876433
514	0.0541364	0.0515667	0.0299028	0.774731	0.787906	0.911013
515	0.0807165	0.0808483	0.0477783	0.703901	0.719908	0.891591
516	0.0769699	0.0773821	0.0426327	0.712854	0.727057	0.902964
517	0.101573	0.102407	0.0829718	0.643236	0.65665	0.837373
518	0.0758285	0.0755925	0.0508508	0.694414	0.708606	0.883295
519	0.0932186	0.0942502	0.063144	0.640501	0.656712	0.85744
520	0.0891726	0.0898086	0.0613036	0.676955	0.691097	0.870048
521	0.0673708	0.0658235	0.0402973	0.713465	0.725288	0.887889
522	0.100658	0.10084	0.0722325	0.638484	0.6548	0.850806
523	0.0856354	0.0872591	0.0616316	0.677789	0.693737	0.862718
524	0.0905924	0.0902172	0.0643865	0.661268	0.6753	0.870255
525	0.0866837	0.0873976	0.0639715	0.689634	0.702824	0.869652
526	0.0944483	0.09601	0.0682547	0.646688	0.665676	0.85559
527	0.0842737	0.0845331	0.0574678	0.684426	0.698351	0.875591
528	0.0949056	0.0962807	0.072421	0.638527	0.652147	0.841693
529	0.0532061	0.0514109	0.0283073	0.777084	0.788533	0.919394
530	0.06881	0.0683481	0.0474325	0.733454	0.744083	0.882572
531	0.0961299	0.0974801	0.0815539	0.722175	0.733883	0.867135
532	0.070423	0.0705479	0.0340719	0.726391	0.73742	0.898278
533	0.0963902	0.0987601	0.0622004	0.649106	0.664651	0.865162
534	0.0788532	0.0795499	0.0513601	0.682883	0.69704	0.876737
535	0.146176	0.14732	0.124354	0.613016	0.631949	0.832728
536	0.117191	0.117191	0.0994209	0.618318	0.627253	0.79527
537	0.0873158	0.0880972	0.0616371	0.668786	0.682247	0.85981
538	0.0905677	0.0940622	0.0567765	0.702009	0.71669	0.891163
539	0.128362	0.13035	0.106389	0.600548	0.618333	0.803159
540	0.0722753	0.0734239	0.0396484	0.713875	0.726474	0.896066
541	0.101681	0.102185	0.0765862	0.634365	0.647934	0.840223
542	0.0973365	0.0979104	0.0777469	0.650523	0.66527	0.845287
543	0.0669442	0.0650285	0.0391344	0.73306	0.744239	0.853017
544	0.0815512	0.0806816	0.0536841	0.681418	0.695845	0.874403
545	0.0864776	0.0879909	0.0569815	0.667041	0.678789	0.86547
546	0.0588342	0.0565949	0.0321099	0.741533	0.751148	0.899995
547	0.0623709	0.0635784	0.0258731	0.752535	0.76883	0.930083
548	0.0763183	0.0764004	0.0445422	0.724278	0.738559	0.902008
549	0.0781358	0.078699	0.0531798	0.678973	0.689977	0.866763
550	0.0981044	0.098274	0.0675905	0.624444	0.638814	0.846716
551	0.078532	0.0789584	0.0530002	0.692611	0.706785	0.879293
552	0.0913601	0.0912701	0.0700942	0.676954	0.69057	0.856866
553	0.132263	0.133338	0.107907	0.629324	0.649338	0.843937
554	0.0723219	0.0722903	0.0550816	0.702412	0.710383	0.851361
555	0.090315	0.0904514	0.0732967	0.640622	0.653078	0.823507
556	0.0960592	0.0963669	0.0754585	0.654752	0.667487	0.85037
557	0.0570284	0.0560732	0.0393029	0.742429	0.749823	0.873995
558	0.0917573	0.0938658	0.057901	0.689954	0.704736	0.887548
559	0.0927511	0.0948362	0.0663971	0.677051	0.692782	0.868717
560	0.0969998	0.0980274	0.0690379	0.651078	0.667686	0.864086
561	0.0645178	0.0671288	0.0365095	0.735761	0.751901	0.918267
562	0.100887	0.102492	0.0741489	0.695161	0.716181	0.888753
563	0.0802455	0.0818511	0.0443064	0.685913	0.695948	0.882634
564	0.0782329	0.0784907	0.0506874	0.697731	0.71114	0.878653
565	0.0773279	0.0796571	0.0545212	0.676477	0.691006	0.865385
566	0.086744	0.0893034	0.0612055	0.692141	0.705215	0.876114
567	0.0920851	0.0928556	0.0716178	0.655304	0.668156	0.847014
568	0.112289	0.113979	0.0878665	0.629241	0.649034	0.848279
569	0.0864564	0.0869296	0.0773953	0.665707	0.672701	0.756913
570	0.054878	0.0525247	0.0282601	0.777502	0.790308	0.903134
571	0.0811909	0.0817795	0.0511686	0.6788	0.693979	0.875152
572	0.157061	0.158843	0.14968	0.600363	0.609325	0.746297
573	0.0801276	0.0807506	0.05749	0.704363	0.717388	0.877736
574	0.0708137	0.0711144	0.0317894	0.708684	0.724966	0.90839
575	0.0841275	0.0810118	0.0550831	0.692078	0.708393	0.898702
576	0.0767066	0.0766435	0.0450335	0.679194	0.693214	0.87361
577	0.0838237	0.0845601	0.0532163	0.661693	0.677406	0.873974
578	0.0792251	0.0806093	0.0478652	0.759318	0.776137	0.929108
579	0.0689887	0.0686621	0.0493507	0.746046	0.75632	0.888404
580	0.0854786	0.0862158	0.0560743	0.687219	0.700988	0.883865
581	0.0796174	0.0791292	0.0518397	0.679396	0.694319	0.88171
582	0.0739461	0.0759126	0.04676	0.711781	0.727725	0.902524
583	0.0792125	0.080317	0.0398256	0.697444	0.714947	0.907497
584	0.0884409	0.0911033	0.0559075	0.699107	0.716792	0.890376
585	0.0564443	0.0538549	0.029511	0.746112	0.757133	0.894811
586	0.108105	0.108579	0.0897902	0.629549	0.645796	0.823382
587	0.0758865	0.0775972	0.0466528	0.681539	0.694723	0.876055
588	0.0808427	0.0800924	0.0598736	0.661199	0.676132	0.853768
589	0.0756308	0.0765895	0.0433665	0.688425	0.703479	0.885148
590	0.0688324	0.069035	0.0348548	0.718825	0.733898	0.910529
591	0.125471	0.128489	0.0995119	0.663666	0.678518	0.846296
592	0.106821	0.108403	0.0849924	0.62698	0.644064	0.831311
593	0.0938935	0.0953681	0.0714358	0.64051	0.655455	0.842521
594	0.088534	0.0901301	0.069678	0.645939	0.662392	0.830529
595	0.0958421	0.0936625	0.0650805	0.6537	0.670968	0.860961
596	0.0704459	0.0711614	0.0438848	0.712645	0.725486	0.889624
597	0.05466	0.0527819	0.0305867	0.755299	0.765403	0.892724
598	0.0782073	0.0814885	0.0418146	0.689955	0.707837	0.895355
599	0.0711859	0.0736599	0.0324124	0.716668	0.727582	0.905789
600	0.0794932	0.0798951	0.0519335	0.677571	0.690283	0.871155
601	0.0776164	0.08064	0.0412212	0.708214	0.722077	0.887363
602	0.0858152	0.0874026	0.0588372	0.650094	0.665881	0.85687
603	0.0985612	0.100216	0.0760132	0.671305	0.690507	0.866845
604	0.0845021	0.0856394	0.0616627	0.66493	0.679239	0.859593
605	0.0884351	0.0903414	0.0617564	0.658702	0.672687	0.858722
606	0.0866285	0.0877546	0.0623865	0.67136	0.686577	0.864579
607	0.0652107	0.0635646	0.0381041	0.735896	0.748541	0.899007
608	0.0744541	0.0731216	0.0501046	0.736217	0.748415	0.851887
609	0.0586126	0.0631448	0.0326385	0.734992	0.748266	0.904626
610	0.0893028	0.0892417	0.0627066	0.643864	0.659935	0.856365
611	0.0781152	0.0793885	0.0482319	0.676729	0.686886	0.875372
612	0.103265	0.105319	0.0759758	0.644836	0.659541	0.847232
613	0.0918768	0.0955344	0.0662743	0.663581	0.675684	0.854288
614	0.0907932	0.0909337	0.0766549	0.668566	0.680391	0.842997
615	0.10123	0.101853	0.0721818	0.669271	0.685118	0.861707
616	0.098872	0.0996704	0.0754155	0.665222	0.680663	0.855237
617	0.109852	0.11103	0.0877619	0.613051	0.629426	0.8259
618	0.0846156	0.0849669	0.0474243	0.653424	0.668518	0.872474
619	0.0727293	0.0740408	0.0449222	0.710217	0.722469	0.887936
620	0.0742277	0.0740616	0.0439673	0.703431	0.717078	0.886413
621	0.123445	0.126184	0.102905	0.62642	0.644406	0.823884
622	0.0885088	0.0901074	0.0601454	0.654048	0.668757	0.857096
623	0.072939	0.0726384	0.0432278	0.707331	0.719374	0.893918
624	0.0824087	0.0828142	0.054049	0.694901	0.709034	0.883659
625	0.0785602	0.0794122	0.0504002	0.689088	0.703291	0.878824
626	0.0949964	0.094829	0.0700661	0.656553	0.670627	0.85055
627	0.079821	0.0803911	0.0456851	0.704809	0.719503	0.904975
628	0.0682317	0.0696712	0.0422785	0.717097	0.7274	0.889237
629	0.0881363	0.0889696	0.0579629	0.642611	0.656991	0.855353

## Sheet: figure_4
subject	nearest_nrmse	bicubic_nrmse	edsr_nrmse	nearest_ssim	bicubic_ssim	edsr_ssim		Paired T-Test Results	p-value
0	0.0634151	0.0660844	0.0572248	0.707121	0.754147	0.768347		NRMSE
1	0.0504681	0.0572987	0.0391458	0.762035	0.801864	0.834188		nearest / EDSR	0.0127437
2	0.0873701	0.0860506	0.082677	0.559546	0.60691	0.637583		nearest / bicubic	0.0933972
3	0.0433283	0.0482282	0.0344494	0.774944	0.813133	0.826147		EDSR / bicubic	0.00188144
4	0.0431864	0.0526165	0.0352239	0.775944	0.80874	0.853678		SSIM
5	0.106015	0.124055	0.107446	0.598508	0.637897	0.664754		nearest / EDSR	1.98953e-06
6	0.0687852	0.0572136	0.0616666	0.741882	0.77962	0.793841		nearest / bicubic	2.80117e-05
7	0.0397271	0.0601419	0.0440834	0.818206	0.824293	0.860651		EDSR / bicubic	0.000118724
8	0.0840819	0.0896217	0.0750959	0.625637	0.678029	0.720544

## Sheet: supplementary_figure_7_T2w
subject	nearest_nrmse	bicubic_nrmse	edsr_nrmse	nearest_ssim	bicubic_ssim	edsr_ssim		Paired T-Test Results	p-value
0	0.0918599	0.090844	0.053713	0.485834	0.512988	0.735792		NRMSE
1	0.0841835	0.084104	0.0458604	0.492523	0.516537	0.72857		nearest / EDSR	3.53567e-72
2	0.194784	0.197117	0.175183	0.423637	0.470646	0.659727		nearest / bicubic	4.76074e-12
3	0.0788897	0.0771586	0.0430298	0.527915	0.5589	0.756229		EDSR / bicubic	9.87737e-72
4	0.0848028	0.0829821	0.0469051	0.487857	0.518873	0.730362		SSIM
5	0.0837857	0.0803395	0.0482992	0.487092	0.51216	0.714187		nearest / EDSR	3.10037e-110
6	0.128533	0.121971	0.0935985	0.452253	0.515496	0.724322		nearest / bicubic	1.08808e-45
7	0.0763519	0.0759975	0.0444855	0.511702	0.541091	0.732154		EDSR / bicubic	2.4264e-110
8	0.0877948	0.0847109	0.0485461	0.499635	0.535128	0.729013
9	0.158507	0.1606	0.138346	0.444556	0.488304	0.688629
10	0.094741	0.0933078	0.0584483	0.467379	0.503561	0.710423
11	0.0923025	0.090684	0.0565108	0.485097	0.514092	0.723636
12	0.101501	0.101971	0.0673695	0.482841	0.520969	0.733524
13	0.0888627	0.0883792	0.0503068	0.494952	0.523574	0.734388
14	0.0961844	0.0938672	0.0617666	0.458372	0.491254	0.69541
15	0.0916487	0.0856579	0.0555622	0.473575	0.52279	0.724656
16	0.120504	0.115125	0.0839577	0.479986	0.540133	0.766423
17	0.0813489	0.0762751	0.0491846	0.535575	0.57864	0.758809
18	0.10479	0.104929	0.0742233	0.50025	0.537938	0.755473
19	0.0976354	0.0973469	0.0597347	0.48392	0.513924	0.733052
20	0.0884273	0.0892691	0.0502747	0.498814	0.525047	0.743655
21	0.121866	0.123241	0.0954935	0.466225	0.507065	0.715783
22	0.0996273	0.100313	0.0579926	0.466003	0.492186	0.720543
23	0.0821888	0.0827342	0.0453273	0.495207	0.517743	0.719166
24	0.0843696	0.0804112	0.0450703	0.522288	0.560116	0.76073
25	0.0797367	0.0793197	0.0447283	0.500982	0.519948	0.73945
26	0.0809459	0.0758679	0.0459644	0.504113	0.550748	0.745176
27	0.0793287	0.0742442	0.0428031	0.521666	0.565383	0.755866
28	0.0990441	0.100178	0.0735725	0.48287	0.509622	0.721051
29	0.0859296	0.0793651	0.0480892	0.479621	0.522994	0.717019
30	0.0840671	0.0826584	0.0482656	0.486893	0.515728	0.729289
31	0.108366	0.106229	0.0720273	0.471547	0.513533	0.720025
32	0.0838174	0.0798551	0.0454912	0.496027	0.534856	0.748954
33	0.160481	0.157297	0.138698	0.414245	0.472835	0.662946
34	0.0894042	0.0815641	0.0470034	0.491171	0.543446	0.751911
35	0.14081	0.141879	0.111782	0.460759	0.499441	0.721711
36	0.141914	0.141615	0.113617	0.48013	0.528924	0.735285
37	0.183601	0.181353	0.156041	0.417075	0.474162	0.697484
38	0.0816503	0.0788813	0.0454572	0.512542	0.545406	0.753176
39	0.0810808	0.0775382	0.0470322	0.49077	0.519063	0.715546
40	0.0733735	0.0713747	0.0397353	0.529291	0.551823	0.753388
41	0.105989	0.104981	0.0782899	0.478014	0.517314	0.721635
42	0.0892794	0.0867662	0.0513622	0.499757	0.540936	0.749258
43	0.104263	0.103242	0.0670035	0.483826	0.526049	0.754701
44	0.0919976	0.092206	0.0583028	0.488227	0.518353	0.735888
45	0.0849056	0.0833117	0.0584165	0.479443	0.492066	0.688812
46	0.0867769	0.0800179	0.0501042	0.501551	0.554452	0.738806
47	0.0871939	0.0853048	0.0517235	0.492379	0.512237	0.726407
48	0.0837103	0.0785052	0.0453463	0.506331	0.548522	0.746166
49	0.150336	0.1458	0.12742	0.449408	0.515481	0.693243
50	0.0772846	0.0786447	0.0425341	0.523928	0.548156	0.763618
51	0.0726821	0.0703708	0.0403472	0.529344	0.549203	0.75042
52	0.081501	0.0786489	0.0450858	0.519201	0.546426	0.748121
53	0.0771421	0.0741662	0.0451743	0.503032	0.525901	0.71109
54	0.0809726	0.0770124	0.0450208	0.500503	0.541662	0.734208
55	0.103218	0.101487	0.0730688	0.490182	0.537433	0.742558
56	0.108955	0.109562	0.0766287	0.494859	0.535966	0.752931
57	0.0798124	0.0751762	0.0473469	0.531643	0.563658	0.757378
58	0.150328	0.146806	0.126726	0.455108	0.524751	0.703141
59	0.0837588	0.0777707	0.047578	0.463692	0.509321	0.703498
60	0.0924797	0.0937941	0.0588415	0.493769	0.523747	0.735381
61	0.087368	0.0802582	0.0495511	0.490577	0.537986	0.732959
62	0.0916325	0.0909819	0.0516018	0.478768	0.50466	0.719406
63	0.107285	0.10364	0.0746438	0.481809	0.535356	0.749418
64	0.0834909	0.0789539	0.0447878	0.485495	0.524667	0.736004
65	0.0975088	0.0935666	0.0569721	0.487166	0.52499	0.742053
66	0.0917308	0.0939039	0.0563651	0.490395	0.521405	0.738374
67	0.0938749	0.0930364	0.0572838	0.464119	0.485151	0.700002
68	0.0894782	0.081398	0.0496228	0.48199	0.535999	0.734772
69	0.0842184	0.0826534	0.0466241	0.504083	0.530298	0.742861
70	0.077586	0.0775764	0.042591	0.51125	0.529967	0.747827
71	0.0917168	0.0862492	0.0518731	0.508891	0.558564	0.776816
72	0.086527	0.0878144	0.0471569	0.493837	0.518557	0.744048
73	0.0809373	0.0783635	0.0439232	0.522706	0.563673	0.779791
74	0.0904299	0.0865918	0.0515406	0.510085	0.551332	0.771832
75	0.0714523	0.070741	0.0421616	0.552234	0.58129	0.782977
76	0.1023	0.102952	0.0730662	0.499421	0.534426	0.743086
77	0.117308	0.117963	0.0940686	0.494828	0.534314	0.734182
78	0.111125	0.106092	0.084603	0.43855	0.490739	0.677121
79	0.158717	0.154059	0.137653	0.440631	0.510389	0.687634
80	0.0847999	0.0806124	0.044061	0.503099	0.546013	0.754736
81	0.0849334	0.0822272	0.049566	0.515962	0.538817	0.749191
82	0.0767066	0.0742265	0.0412806	0.528927	0.555897	0.754869
83	0.203044	0.206423	0.185001	0.403878	0.445774	0.641769
84	0.0934698	0.0903599	0.0514553	0.479386	0.515878	0.723574
85	0.0855097	0.0824793	0.0488632	0.468501	0.499767	0.695137
86	0.0889871	0.0872472	0.0497656	0.490138	0.522332	0.734995
87	0.0742382	0.0734328	0.0404385	0.529184	0.548777	0.758927
88	0.0807978	0.0808345	0.0479352	0.478921	0.49834	0.685462
